# Supplementary material for: Iodine status of children and knowledge, attitude, practice of iodised salt use in a remote community in Kerema district, Gulf province, Papua New Guinea
Source: PLoS One. 2018 Nov 28;13(11):e0197647. doi: 10.1371/journal.pone.0197647 (PMC6261389; doi:10.1371/journal.pone.0197647)
Supplement: S1 File — (XLSX) [file pone.0197647.s001.xlsx]

## Sheet: Children 6-12 years
ID	CLUSTER	CLUSTER2	SEX	AGE	WEIGHT (kg)	HEIGHT (cm)	Household Salt provided 1=yes 2=no	What do you do with salt 1=use for cooking; 2=use for cooking, add before eating; 3=other	Parents can read 1=yes 2=no	HH listen to radio 1=yes 2=no	Parents work for money 1=yes; 2=no			CLUSTER
1	Kotidanga Elementary	1	F	6	16	117	1	1	2	2	2			1	Kotidanga Elementary
2	Kotidanga Elementary	1	F	6	17.4	119	2		2	2	2			2	Kotidanga Primary
3	Kotidanga Elementary	1	M	6	15.5	118	1	1	2	2	2			3	Kokopa Literacy
4	Kotidanga Elementary	1	M	6	20	126	1	1	1	2	1			4	Kopiawa Elementary
5	Kotidanga Elementary	1	M	8	20.5	124	2		2	2	1			5	Kanabea Primary
6	Kotidanga Elementary	1	M	8	21.5	124	2		2	2	2			6	Kutumbaiwa Literacy
7	Kotidanga Elementary	1	F	6	18	123	2		2	2	2			7	Ipayu Elementary
8	Kotidanga Elementary	1	F	6	20	122	2		2	2	2			8	Manimango Elementary
9	Kotidanga Elementary	1	F	7	22	124	2		2	2	2			9	Mini Elementary
10	Kotidanga Elementary	1	F	8	22.5	125	1	1	2	2	2
11	Kotidanga Elementary	1	F	7	21.5	123	1	2	1	2	2
12	Kotidanga Elementary	1	M	7	19	120	2		1	2	2
13	Kotidanga Elementary	1	M	8	25	128	2		1	2	1
14	Kotidanga Elementary	1	M	7	21	124	2		2	2	2
15	Kotidanga Elementary	1	M	7	20	122	2		2	2	2
16	Kotidanga Elementary	1	M	7	21	123	2		2	2	2
1	Kotidanga Primary	2	F	12	34	135	1	2	1	2	2
2	Kotidanga Primary	2	F	12	33.5	136	1	2	2	2	2
3	Kotidanga Primary	2	F	9	27	131	1	1	2	2	2
4	Kotidanga Primary	2	M	12	31	138	2		2	2	2
5	Kotidanga Primary	2	M	11	26	130	1	1	1	2	2
6	Kotidanga Primary	2	M	10	29	134	1	2	2	2	2
1	Kokopa Literacy	3	M	10	21	125	2		2	2	2
2	Kokopa Literacy	3	F	9	22	121	1	1	2	2	2
3	Kokopa Literacy	3	F	9	23	124	1	2	2	2	2
4	Kokopa Literacy	3	M	10	24	126	1	1	2	2	2
5	Kokopa Literacy	3	F	11	29.5	132	1	1	2	2	2
6	Kokopa Literacy	3	M	9	24	128	1	1	2	2	2
7	Kokopa Literacy	3	M	8	24	127	1	1	2	2	2
8	Kokopa Literacy	3	M	7	23	126	1	1	2	2	2
9	Kokopa Literacy	3	M	7	24	128	2		2	2	2
10	Kokopa Literacy	3	M	7	25	127	1	2	2	2	2
11	Kokopa Literacy	3	M	9	26	129	1	1	2	2	2
12	Kokopa Literacy	3	M	6	22	125	1	1	2	2	2
13	Kokopa Literacy	3	F	11	24.5	129	1	1	2	2	2
14	Kokopa Literacy	3	M	10	28	131	2		2	2	2
15	Kokopa Literacy	3	F	9	26	130	1	2	2	2	2
16	Kokopa Literacy	3	M	10	29	134	2		2	2	2
17	Kokopa Literacy	3	M	12	31.5	135	1	2	2	2	2
1	Kopiawa Elementary	4	M	12	28	130	2		1	1	2
2	Kopiawa Elementary	4	M	10	25	128	2		2	2	2
3	Kopiawa Elementary	4	M	9	24	127	1	1	2	2	2
4	Kopiawa Elementary	4	M	8	17.5	119	1	2	1	2	1
5	Kopiawa Elementary	4	M	8	22	129	2		2	2	2
6	Kopiawa Elementary	4	F	9	25	128	1	2	1	2	2
7	Kopiawa Elementary	4	F	10	24	129	1	2	1	2	2
8	Kopiawa Elementary	4	F	10	26	128	2		2	2	2
9	Kopiawa Elementary	4	F	10	21	128	2		2	2	2
10	Kopiawa Elementary	4	M	10	29.5	132	2		1	2	2
11	Kopiawa Elementary	4	M	11	21	129	1	1	2	2	2
12	Kopiawa Elementary	4	F	10	24	128	1	1	1	2	2
13	Kopiawa Elementary	4	F	10	26	124	1	2	1	2	2
14	Kopiawa Elementary	4	M	8	22	124	1	1	2	1	2
15	Kopiawa Elementary	4	F	8	17.5	122	2		2	2	2
					31
1	Kanabea Primary	5	M	9	26	129	2		2	1	1
2	Kanabea Primary	5	M	8	22	125	1	1	2	1	2
3	Kanabea Primary	5	M	9	23	127	2		1	2	1
4	Kanabea Primary	5	M	11	33	137	1	2	2	2	2
5	Kanabea Primary	5	F	10	29	134	1	1	1	1	1
6	Kanabea Primary	5	F	9	27	130	1	1	2	1	2
7	Kanabea Primary	5	M	12	37	141	1	2	2	2	2
8	Kanabea Primary	5	M	11	34	137	1	1	1	1	2
9	Kanabea Primary	5	M	11	36	141	1	2	2	2	2
10	Kanabea Primary	5	M	8	27	129	1	1	2	2	2
11	Kanabea Primary	5	M	11	30	134	1	2	2	2	2
12	Kanabea Primary	5	M	12	43	142	2		2	2	2
13	Kanabea Primary	5	M	8	27	131	1	1	1	1	1
14	Kanabea Primary	5	M	12	32	137	2	1	1	1	1
15	Kanabea Primary	5	F	12	38	141	1	2	2	2	2
16	Kanabea Primary	5	F	10	25	129	1	2	1	1	1
17	Kanabea Primary	5	F	9	30	135	1	2	1	1	1
18	Kanabea Primary	5	M	9	29	134	1	1	2	2	2
19	Kanabea Primary	5	M	8	28	130	1	2	1	2	2
20	Kanabea Primary	5	M	10	25	127	2	1	1	1	1
21	Kanabea Primary	5	M	9	22	127	2		2	2	2
22	Kanabea Primary	5	F	10	28	134	1	2	1	1	1
23	Kanabea Primary	5	F	12	39	141	1	2	2	1	2
24	Kanabea Primary	5	M	7	18	122	1	2	1	1	1
25	Kanabea Primary	5	M	11	39	136	1	1	1	1	2
26	Kanabea Primary	5	F	12	34	136	1	2	1	1	1
27	Kanabea Primary	5	F	11	25	128	1	2	1	1	2
28	Kanabea Primary	5	F	9	29	130	1	2	1	1	2
29	Kanabea Primary	5	M	11	42	145	1	2	2	1	2
30	Kanabea Primary	5	M	11	43	146	2		1	1	2
31	Kanabea Primary	5	F	7	24	128	1	1	1	1	2
32	Kanabea Primary	5	M	8	26	127	2		1	1	1
33	Kanabea Primary	5	M	10	33	136	2		2	2	2
34	Kanabea Primary	5	F	12	41	144	2		2	2	2
35	Kanabea Primary	5	F	12	37	138	1	1	2	2	2
36	Kanabea Primary	5	M	11	36	139	2		2	2	2
37	Kanabea Primary	5	M	12	36	141	2		2	2	2
38	Kanabea Primary	5	M	10	23	127	2		2	2	2
39	Kanabea Primary	5	M	11	41	144	1	2	2	2	2
40	Kanabea Primary	5	M	11	40	142	1	1	2	2	2
41	Kanabea Primary	5	F	8	26	129	1	1	2	1	2
42	Kanabea Primary	5	M	12	36	142	2		1	1	1
43	Kanabea Primary	5	M	11	34	139	1	2	1	2	2
44	Kanabea Primary	5	M	11	37.5	144	1	1	1	2	2
45	Kanabea Primary	5	M	12	39	143	2		2	2	2
1	Kutumbaiwa Literacy	6	M	7	24	126	1	1	2	2	2
2	Kutumbaiwa Literacy	6	M	7	23	125	1	1	2	2	2
3	Kutumbaiwa Literacy	6	M	6	20	123	2		1	2	1
4	Kutumbaiwa Literacy	6	M	6	16	119	2	2	2	2	2
5	Kutumbaiwa Literacy	6	M	7	23.5	125	2	2	2	2	2
6	Kutumbaiwa Literacy	6	M	7	19	122	2		1	2	1
7	Kutumbaiwa Literacy	6	M	7	23	126	1	1	1	1	1
8	Kutumbaiwa Literacy	6	M	7	23.5	124	2		1	2	1
9	Kutumbaiwa Literacy	6	M	9	22	123	2		1	2	1
10	Kutumbaiwa Literacy	6	M	8	25	124	2		2	2	2
11	Kutumbaiwa Literacy	6	M	7	23.5	125	1	2	2	2	2
12	Kutumbaiwa Literacy	6	F	7	22	122	2		1	2	1
13	Kutumbaiwa Literacy	6	F	8	29	130	1	2	1	1	1
14	Kutumbaiwa Literacy	6	F	8	31	133	2		2	2	2
15	Kutumbaiwa Literacy	6	M	7	22	124	1	2	2	1	2
16	Kutumbaiwa Literacy	6	M	7	24	127	2		1	1	1
17	Kutumbaiwa Literacy	6	M	7	22	124	2		2	2	2
18	Kutumbaiwa Literacy	6	M	8	24.5	128	1	2	2	2	2
19	Kutumbaiwa Literacy	6	M	9	31	134	2		2	2	2
20	Kutumbaiwa Literacy	6	M	10	35	139	1	1	1	1	1
21	Kutumbaiwa Literacy	6	M	10	35	141	1	1	2	2	2
22	Kutumbaiwa Literacy	6	M	8	23	126	1	1	1	2	1
23	Kutumbaiwa Literacy	6	M	8	28.5	132	1	1	1	2	1
24	Kutumbaiwa Literacy	6	F	9	30	133	1	1	2	2	2
25	Kutumbaiwa Literacy	6	M	8	25.5	129	1	2	2	2	2
26	Kutumbaiwa Literacy	6	F	8	26.5	128	2		2	2	2
27	Kutumbaiwa Literacy	6	F	7	26	127	1	1	2	2	2
28	Kutumbaiwa Literacy	6	M	9	30	136	1	2	1	1	2
29	Kutumbaiwa Literacy	6	F	7	25.5	129	1	1	2	2	2
30	Kutumbaiwa Literacy	6	F	7	22	126	2		1	2	1
31	Kutumbaiwa Literacy	6	M	7	23	126	2		2	2	2
32	Kutumbaiwa Literacy	6	M	6	17.5	118	2		1	1	1
33	Kutumbaiwa Literacy	6	M	6	16	117	2		1	1	1
34	Kutumbaiwa Literacy	6	M	6	20.5	122	2		2	1	2
35	Kutumbaiwa Literacy	6	F	7	21	120	1	2	2	2	2
36	Kutumbaiwa Literacy	6	F	8	25	129	1	2	2	1	2
37	Kutumbaiwa Literacy	6	M	8	27	129	1	1	1	1	1
38	Kutumbaiwa Literacy	6	F	11	39	144	1	1	2	2	2
39	Kutumbaiwa Literacy	6	F	8	23.5	128	2		1	1	1
40	Kutumbaiwa Literacy	6	M	7	24	129	2		1	2	1
41	Kutumbaiwa Literacy	6	M	7	26.5	130	1	1	2	1	2
42	Kutumbaiwa Literacy	6	F	10	33.5	139	1	2	2	1	2
43	Kutumbaiwa Literacy	6	F	11	35	141	1	1	2	2	2
44	Kutumbaiwa Literacy	6	F	11	35	139	2		2	2	2
45	Kutumbaiwa Literacy	6	F	12	38	142	1	1	1	1	1
46	Kutumbaiwa Literacy	6	F	7	23	126	1	2	1	2	1
47	Kutumbaiwa Literacy	6	M	7	18.2	122	1	2	1	1	1
48	Kutumbaiwa Literacy	6	M	11	34	138	1	1	1	2	1
49	Kutumbaiwa Literacy	6	F	7	20	125	2		2	2	2
50	Kutumbaiwa Literacy	6	F	9	30	132	1	2	2	2	2
1	Ipayu Elementary	7	M	11	35	140	1	1	1	1	1
2	Ipayu Elementary	7	M	10	26	131	1	1	1	2	2
3	Ipayu Elementary	7	M	10	24	128	1	1	1	2	2
4	Ipayu Elementary	7	M	11	30	132	1	1	1	1	2
5	Ipayu Elementary	7	M	10	29	130	1	1	1	1	2
6	Ipayu Elementary	7	M	10	31	129	1	1	1	2	2
7	Ipayu Elementary	7	M	9	24	127	1	2	1	2	2
8	Ipayu Elementary	7	F	8	19	123	2		2	2	2
9	Ipayu Elementary	7	F	9	21	124	1	1	2	2	2
10	Ipayu Elementary	7	M	10	23.5	126	1	1	2	2	2
11	Ipayu Elementary	7	F	9	19	123	1	1	2	2	2
12	Ipayu Elementary	7	M	8	17	119	1	1	1	2	2
13	Ipayu Elementary	7	F	11	27	131	2		2	2	2
14	Ipayu Elementary	7	M	9	18	119	1	2	2	2	2
15	Ipayu Elementary	7	F	10	21	123	1	1	1	2	2
16	Ipayu Elementary	7	M	8	16	119	1	1	1	2	2
17	Ipayu Elementary	7	F	10	21	123	1	1	1	2	2
19	Ipayu Elementary	7	M	9	20	124	1	2	2	2	2
20	Ipayu Elementary	7	F	8	19.5	122	1	1	1	2	1
21	Ipayu Elementary	7	F	11	29	135	1	1	2	2	2
22	Ipayu Elementary	7	F	9	24	128	1	1	2	1	2
23	Ipayu Elementary	7	F	8	19	123	1	1	2	2	2
24	Ipayu Elementary	7	M	12	39	143	1	2	2	2	2
25	Ipayu Elementary	7	F	9	22	126	1	1	2	2	2
26	Ipayu Elementary	7	M	7	18	122	2		1	2	2
27	Ipayu Elementary	7	F	9	23	126	1	2	2	2	2
28	Ipayu Elementary	7	M	19	27	131	1	1	2	2	2
29	Ipayu Elementary	7	F	12	38	140	1	2	1	2	2
30	Ipayu Elementary	7	F	10	25	129	1	2	2	2	2
31	Ipayu Elementary	7	M	12	36	139	1	2	1	1	2
32	Ipayu Elementary	7	M	8	23	126	1	2	2	2	2
33	Ipayu Elementary	7	M	12	41	146	1	1	2	2	2
34	Ipayu Elementary	7	M	7	22	124	1	1	2	2	2
35	Ipayu Elementary	7	M	10	29	133	1	1	2	2	2
36	Ipayu Elementary	7	F	9	26	130	1	1	2	2	2
37	Ipayu Elementary	7	F	9	28	132	1	1	2	2	2
38	Ipayu Elementary	7	F	12	35	140	1	2	2	2	2
39	Ipayu Elementary	7	M	12	34	138	1	1	2	2	2
40	Ipayu Elementary	7	M	9	25	129	1	2	2	2	2
41	Ipayu Elementary	7	M	8	18	122	1	1	2	2	2
42	Ipayu Elementary	7	M	9	27	132	1	1	1	2	2
43	Ipayu Elementary	7	M	9	25	131	1	2	1	2	2
44	Ipayu Elementary	7	M	10	24	129	2		1	2	2
45	Ipayu Elementary	7	M	11	29	135	1	2	1	2	2
46	Ipayu Elementary	7	M	12	33	139	1	2	1	2	1
47	Ipayu Elementary	7	F	10	28	133	1	2	1	2	1
48	Ipayu Elementary	7	F	9	28.5	132	1	2	1	2	2
49	Ipayu Elementary	7	F	10	27.5	132	2		1	2	2
50	Ipayu Elementary	7	F	10	27	130	1	1	2	2	2
51	Ipayu Elementary	7	M	10	28	133	2		2	2	2
52	Ipayu Elementary	7	F	7	19	124	2		2	2	2
53	Ipayu Elementary	7	M	10	27	133	1	2	2	2	2
54	Ipayu Elementary	7	M	11	33	139	1	1	2	2	2
1	Manimango Elementary	8	M	10	29	133	1	2	1	1	1
2	Manimango Elementary	8	M	12	36.5	142	1	2	1	1	2
3	Manimango Elementary	8	M	10	25	132	1	1	2	1	2
4	Manimango Elementary	8	M	11	29	136	1	1	1	1	2
5	Manimango Elementary	8	M	9	25	132	1	2	1	1	2
6	Manimango Elementary	8	F	10	29	133	1	1	2	1	2
7	Manimango Elementary	8	F	12	41	145	2		2	2	2
8	Manimango Elementary	8	M	11	26	131	2		1	1	2
9	Manimango Elementary	8	M	12	42	144	1	1	2	1	2
10	Manimango Elementary	8	M	9	27	132	2		1	1	2
11	Manimango Elementary	8	M	12	38	143	1	2	1	1	2
12	Manimango Elementary	8	F	8	23.5	126	1	1	2	2	2
13	Manimango Elementary	8	M	10	26	120	2		2	2	2
14	Manimango Elementary	8	M	11	26.5	126	1	2	2	1	2
15	Manimango Elementary	8	M	12	32	138	2		2	2	2
16	Manimango Elementary	8	M	12	42	141	1	1	2	2	2
17	Manimango Elementary	8	F	9	26	129	1	2	2	2	2
18	Manimango Elementary	8	M	12	37	141	1	1	2	2	2
19	Manimango Elementary	8	M	11	29	134	1	2	1	2	2
20	Manimango Elementary	8	F	12	41	146	1	2	2	2	2
21	Manimango Elementary	8	F	12	40	144	1	2	1	2	2
22	Manimango Elementary	8	F	12	43	145	1	1	2	2	2
23	Manimango Elementary	8	F	10	31	134	1	2	2	2	2
24	Manimango Elementary	8	M	10	27	132	2		2	2	2
25	Manimango Elementary	8	M	11	34	137	1	2	2	2	2
26	Manimango Elementary	8	F	11	35	138	1	1	2	2	2
27	Manimango Elementary	8	F	12	32	137	1	2	1	2	2
28	Manimango Elementary	8	M	11	30	136	1	2	2	2	2
29	Manimango Elementary	8	M	12	41	145	1	2	2	2	2
30	Manimango Elementary	8	M	11	36	139	1	2	2	2	2
31	Manimango Elementary	8	M	8	25	129	1	1	1	2	2
32	Manimango Elementary	8	F	12	44	148	1	2	2	2	2
33	Manimango Elementary	8	F	12	43	147	1	2	2	2	2
34	Manimango Elementary	8	F	11	39	142	1	2	2	2	2
35	Manimango Elementary	8	F	12	44	147	2		2	2	2
36	Manimango Elementary	8	M	12	41	146	2		2	2	2
37	Manimango Elementary	8	F	12	40	145	1	2	2	2	2
38	Manimango Elementary	8	F	10	29	135	2		2	2	2
1	Mini Elementary	9	M	7	20	124	1	2	1	2	2
2	Mini Elementary	9	M	8	23	127	1	2	1	2	1
3	Mini Elementary	9	M	7	21	126	1	1	2	2	2
4	Mini Elementary	9	F	7	18.5	123	1	1	1	1	1
5	Mini Elementary	9	M	7	17.5	121	2		1	2	2
6	Mini Elementary	9	M	7	20.5	124	1	2	1	2	2
7	Mini Elementary	9	M	8	22	126	1	1	2	2	2
8	Mini Elementary	9	F	10	19.5	124	1	2	1	2	2
9	Mini Elementary	9	M	7	18	124	2		2	2	2
10	Mini Elementary	9	M	6	14.5	117	2		2	2	2
11	Mini Elementary	9	F	10	20.5	124	1	1	2	2	2
12	Mini Elementary	9	F	9	21.5	125	1	1	2	2	2
13	Mini Elementary	9	M	8	17	123	2		2	2	2
14	Mini Elementary	9	M	8	18.5	122	2		1	2	2
15	Mini Elementary	9	M	6	17	121	2		2	2	2
16	Mini Elementary	9	M	6	15	119	2		1	2	2
17	Mini Elementary	9	F	7	16	121	2		2	2	2
18	Mini Elementary	9	F	10	20	126	1	1	1	1	1
19	Mini Elementary	9	F	10	18	123	1	1	2	2	2
20	Mini Elementary	9	M	8	18	124	1	2	1	2	2
21	Mini Elementary	9	F	10	21	124	1	2	2	2	2
22	Mini Elementary	9	F	7	15	120	1	2	1	2	2
23	Mini Elementary	9	F	7	16	121	2		2	2	2
24	Mini Elementary	9	M	8	15	120	2		1	2	1
25	Mini Elementary	9	F	8	15.5	119	1	2	2	2	1
26	Mini Elementary	9	M	8	16	122	2		1	2	2
27	Mini Elementary	9	M	9	18	124	2		2	2	2
28	Mini Elementary	9	M	10	22	127	2		2	2	2
29	Mini Elementary	9	F	7	15.5	120	1	2	1	1	2
30	Mini Elementary	9	F	9	18.5	122	2		2	2	2
31	Mini Elementary	9	M	7	15	120	2		1	2	2
32	Mini Elementary	9	M	9	18	124	2		2	2	2
33	Mini Elementary	9	F	9	15.5	120	1	1	1	2	1
34	Mini Elementary	9	M	9	29	126	1	1	1	2	1
35	Mini Elementary	9	M	9	18	122	2		1	1	1
36	Mini Elementary	9	F	10	17.5	122	2		1	2	2
37	Mini Elementary	9	M	10	18.5	123	2		2	2	2
38	Mini Elementary	9	F	8	18	123	1	2	2	2	2
39	Mini Elementary	9	M	8	16	120	2		1	2	2
40	Mini Elementary	9	F	7	15	119	2		1	2	1
41	Mini Elementary	9	F	6	14.5	119	1	2	1	2	2
42	Mini Elementary	9	M	9	17.5	122	2		2	2	2
43	Mini Elementary	9	F	10	19.5	124	2		2	2	2
44	Mini Elementary	9	M	7	16	121	2		2	2	2
45	Mini Elementary	9	M	9	17	121	2		1	1	2
46	Mini Elementary	9	F	8	16	120	1	1	1	1	2
47	Mini Elementary	9	M	10	20	125	2		1	2	2
48	Mini Elementary	9	F	9	16.5	120	1	2	1	2	2
49	Mini Elementary	9	M	10	22	125	2		2	1	2
50	Mini Elementary	9	M	10	21	123	2		2	2	2
	Total = 291 urine samples							Total 188 HH salt samples

## Sheet: Household Women
ID	VILLAGE	SEX	AGE	Can read 1=yes 2=no	Listen to radio 1=yes 2=no	Work for money 1=yes 2=no	Do you use salt at home 1=yes 2=no	What do you do with the salt 1=for cooking 2=for cooking, add to food before eating 3=other uses	Do you know the use of iodised salt 1=yes 2=no	Do you use iodised salt at home 1=yes 2=no 3=not sure	How did you find out information about iodised salt for the first time? 1=from friends/relatives or family member/ neighbours 2=from health worker 3=from school teacher 4=from radio	In what container do you keep the salt at home? 1=ceramic 2=plastic 3=glass 4=others	How do you keep your salt at home? 1=kept in closed container with lid 2=salt usually kept in open container-no lid 3=others	Why are you not using iodised salt at home? 1=stall/market does not sell iodised salt 2=do not like the taste of iodised salt 3=I have no money to buy it 4=Other reasons	How often do you eat food from the sea? 1=frequently 2=once in a while 3=never 4=don't remember	Do you know what iodine deficiency is? 1=yes 2=no	If yes, can you tell me what it is? a=goitre (enlarged nek) b=fatigue, muscular weakness c=difficulty concentrating	What could be the consequences or health risks for the unborn baby of a lack of iodine in the diet of a pregnant woman? 1=risk of being mentally impaired 2=risk of physically damaged 3=other 4=don't know	What causes iodine defiency? 1=poor or no intake of iodised salt 2=other 3=don't know	How can iodine deficiency be prevented? 1=eat/prepare foods with iodised salt 2=other 3=don't know	How likely is it do you think your child/children are to lack iodine? 1=not likely 2=not sure 3=likely	If not likely, why?	How serious do you think a lack of iodine in the body is? 1=not serious 2=not sure 3=serious	If not serious, why?	How good do you think it is to prepare meals with iodised salt? 1=not good 2=not sure 3=good	If not good, why?	How difficult is it for you to buy and use iodised salt? 1=not so good 2=so-so 3=difficult	If difficult, why?
1	Kanabea market	F	34	2	1	2	1	2	2	3		4 plastic bag	3 (plastic bag+tie, hang above fire to keep dry		3	2		4	3	3	2		2		3		3	expensive
2	Oroke	F	30	2	1	2	2	1	2	3		4 plastic bag	3 (plastic bag+tie, hang above fire to keep dry		3	2		4	3	3	2		2		3		3	expensive
3	Kopiawa	F	38	1	1	2	1	2	2	3		4 plastic bag	3 (plastic bag+tie, hang above fire to keep dry		3	2		4	3	3	2		2		3		3	expensive
4	Iapyu	F	32	2	2	2	1	2	2	3		4 plastic bag	3 (plastic bag+tie, hang above fire to keep dry		3	2		4	3	3	2		2		3		3	expensive
5	Huyu	F	28	2	2	2	2		2					3	3	2		4	3	3	2		2		2		3	Cannot afford
6	Naina	F	38	1	1	2	2		2					3	3	2		4	3	3	2		2		2		3	Cannot afford
7	Naina	F	35	1	2	2	2		2					3	3	2		4	3	3	2		2		2		3	No money
8	Kanabea	F	39	1	1	1	1	2	3	3		4 bamboo	3 (piece bamboo+leaf, hang above fire to keep dry		3	2		4	3	3	2		2		3		2	So-so
9	Oroke	F	23	1	1	2	1	2	3	3		2 plastic container	1 Plastic with lid		3	2		4	3	3	2		2		3		2	So-so
10	Huyu	F	38	1	1	1	1	2	2	3		2 plastic container	1 plastic with lid		2	2		4	3	3	2		2		3		2	So-so
11	Kanabea	F	36	1	1	1	1	2	2	3		2 plastic container	1 Plastic with lid		2	2		4	3	3	2		2		3		2	So-so
12	Kiamdia	F	38	1	1	2	1	1	2	3		2 plastic container	2 open container		3	2		4	3	3	2		2		2		3	expensive
13	Naina	F	36	2	2	2	1	2	2	3		2 plastic container	1 Plastic with lid		3	2		4	3	3	2		2		3		2	So-so
14	Kanabea	F	26	2	2	2	1	1	2	3		4 bamboo	3 (piece bamboo+leaf, hang above fire to keep dry		2	2		4	3	3	2		2		3		2	So-so
15	Mini	F	38	2	2	2	1	1	2	3		4 bamboo	3 (piece bamboo+leaf, hang above fire to keep dry		3	2		4	3	3	2		2		3		3	expensive
16	Kiamdia	F	32	2	2	2	2							3	3	2		4	3	3	2		2		2		3	Cannot afford
17	Mini	F	30	2	2	2	1	2	2	3		4 plastic bag	3 (plastic bag+tie		3	2		4	3	3	2		2		3		3	expensive
18	Huyu	F	35	2	2	2	1	2	2	1		4 plastic bag	3 (plastic bag+tie		3	2		4	3	3	2		2		3		3	expensive
19	Huyu	F	40	2	2	2	2							3	3	2		4	3	3	2		2		2		3	expensive
20	Kiamdia	F	35	2	2	2	2							3	3	2		4	3	3	2		2		2		3	expensive
21	Naina	F	30	2	2	2	1	1	2	1		2 plastic container	1 Plastic with lid		3	2		4	3	3	2		2		3		3	expensive
22	Kiamdia	F	45	2	2	2	2							3	3	2		4	3	3	2		2		2		3	Cannot afford
23	Huyu	F	25	2	2	2	1	1	2	1		2 plastic container	1 Plastic with lid		3	2		4	3	3	2		2		2		3	expensive
24	Ipayu	F	23	2	2	2	1	1	3	1		4 plastic bag	3 (plastic bag+tie, hang in bilum above fire to keep dry		3	2		4	3	3	2		2		3		3	expensive
25	Kiamdia	F	46	2	2	2	2							3	3	2		4	3	3	2		2		2		3	expensive
26	Mini	F	28	2	1	2	1	2	2	3		4 bamboo	3 (plastic bag+tie, hang above fire to keep dry		3	2		4	3	3	2		2		2		3	expensive
27	Kiamdia	F	36	2	2	2	2							3	3	2		4	3	3	2		2		2		3	expensive
28	Huyu	F	18	2	2	2	2							3	3	2		4	3	3	2		2		2		3	expensive
29	Naina	F	36	2	2	2	2							3	3	2		4	3	3	2		2		2		3	Cannot afford
30	Iapyu	F	39	2	2	2	1	1	2	3		4 plastic bag	3 (plastic bag+tie, hang above fire to keep dry		3	2		4	3	3	2		2		3		3	expensive
31	Kiamdia	F	37	2	2	2	2							3	3	2		4	3	3	2		2		2		3	expensive
32	Mini	F	30	2	2	2	1	1	2	3		4 bamboo	3 (plastic bag+tie, hang above fire to keep dry		3	2		4	3	3	2		2		2		3	expensive
33	Kutumbaiwa	F	19	2	2	2	2							3	3	2		4	3	3	2		2		2		3	Cannot afford
34	Kiamdia	F	30	2	2	2	2							3	3	2		4	3	3	2		2		2		3	Cannot afford
35	Kiamdia	F	20	2	2	2	2							3	3	2		4	3	3	2		2		2		3	Cannot afford
36	Papaguata	F	38	1	1	1	1	2	2	3		2 plastic container	1 Plastic with lid		3	2		4	3	3	2		2		3		3	expensive
37	Papaguata	F	45	2	1	1	1	2	2	3		4 plastic bag	3 (plastic bag+tie, hang above fire to keep dry		3	2		4	3	3	2		2		3		1	Not so difficult
38	Mini	F	20	1	1	2	1	2	2	3		4 plastic bag	3 (plastic bag+tie, hang above fire to keep dry		3	2		4	3	3	2		2		2		3	expensive
38	Mini	F	29	2	2	2	1	2	2	3		4 plastic bag	3 (plastic bag+tie, hang above fire to keep dry		3	2		4	3	3	2		2		3		3	expensive
39	Kopiawa	F	37	2	2	2	2							3	3	2		4	3	3	2		2		2		3	Cannot afford
40	Kopiawa	F	19	2	2	2	2							3	3	3		4	3	3	2		2		2		3	Cannot afford
41	Ipayu	F	38	2	2	2	2							3	3	3		4	3	3	2		2				3	Cannot afford
	Ipayu Market
1	Hangwa	F	40	2	2	2	1	2	2	3		4 bamboo	3 (piece bamboo+leaf, hang above fire to keep dry		3	2		4	3	3	2		2		3		3	expensive
2	Tikiani	F	20	2	2	2	2							3	3	2		4	3	3	2		2		3		3	Cannot afford
3	Piowe	F	30	2	2	2	2							3	3	2		4	3	3	2		2		3		3	Cannot afford
4	Tikiani	F	25	2	1	2	2							3	3	2		4	3	3	2		2		3		3	Cannot afford
5	Hangwa	F	50	2	2	2	2							3	3	2		4	3	3	2		2		3		3	Cannot afford
6	Ipayu	F	25	2	2	2	1	1	2	3		2 plastic container	1 Plastic with lid		3	2		4	3	3	2		2		3		3	expensive
7	Ipayu	F	27	2	2	2	1	1	2	3		2 plastic container	1 Plastic with lid		3	2		4	3	3	2		2		3		3	Cannot afford
8	Ipayu	F	34	2	2	2	2							3	3	2		4	3	3	2		2		3		3	expensive
9	Ipayu	F	40	2	2	2	2(traditional)								3	2		4	3	3	2		2		3		3	expensive
10	Ipayu	F	26	1	1	2	2							3	3	2		4	3	3	2		2		3		3	expensive
11	Kokopa	F	30	2	2	2	2							3	3	2		4	3	3	2		2		3		3	expensive
12	Kiamdia	F	32	2	2	2	2							3	3	2		4	3	3	2		2		3		3	expensive
13	Naina	F	35	2	2	2	2(traditional salt)							3	3	2		4	3	3	2		2		3		3	expensive
14	Naina	F	38	2	1	2	2							3	3	2		4	3	3	2		2		3		3	expensive
15	Kokopa	F	50	2	2	2	2							3	3	2		4	3	3	2		2		3		3	expensive
16	Hangwa	F	27	2	2	2	2							3	3	2		4	3	3	2		2		3		3	expensive
17	Ipayu	F	38	2	2	2	1	1	2	3		4 bamboo	3 (piece bamboo+leaf, hang above fire to keep dry		3	2		4	3	3	2		2		3		3	expensive
18	Ipayu	F	30	2	2	2	2							3	3	2		4	3	3	2		2		3		3	expensive
19	Naina	F	37	2	2	2	1	1	2	3		4 plastic bag	3 plastic bag,hang above fire to keep dry		3	2		4	3	3	2		2		3		3	expensive
20	Hadave	F	38	2	2	2	2							3	3	2		4	3	3	2		2		3		3	expensive
21	Amnaua	F	39	2	1	2	2							3	3	2		4	3	3	2		2		3		3	expensive
22	Naina	F	28	2	2	2	2							3	3	2		4	3	3	2		2		3		3	expensive
23	Naina	F	35	2	2	2	2							3	3	2		4	3	3	2		2		3		3	expensive
24	Kokopa	F	19	2	2	2	2							3	3	2		4	3	3	2		2		3		3	expensive
25	Kokopa	F	39	2	2	2	2							3	3	2		4	3	3	2		2		3		3	expensive
26	Kokopa	F	18	2	2	2	2							3	3	2		4	3	3	2		2		3		3	expensive
27	Amnaua	F	20	2	2	2	2							3	3	2		4	3	3	2		2		3		3	expensive
28	Ipayu	F	35	2	2	2	2							3	3	2		4	3	3	2		2		3		3	expensive
29	Ipayu	F	20	2	2	2	2							3	3	2		4	3	3	2		2		3		3	expensive
30	Ipayu	F	40	1	2	2	1	1	3	3		4 plastic bag	3 plastic bag,hang above fire to keep dry		3	2		4	3	3	2		2		3		3	expensive
31	Naina	F	50	2	2	2	2							3	3	2		4	3	3	2		2		3		3	expensive
32	Naina	F	20	2	2	2	2							3	3	2		4	3	3	2		2		3		3	expensive
33	Naina	F	18	2	2	2	1	1	2	3		4 plastic bag	3 plastic bag,hang above fire to keep dry		3	2		4	3	3	2		2		3		3	expensive
34	Amnaua	F	39	2	2	2	2							3	3	2		4	3	3	2		2		3		3	expensive
35	Amnaua	F	22	2	2	2	1	1	2	3		4 plastic bag	3 plastic bag,hang above fire to keep dry	3	3	2		4	3	3	2		2		3		3	expensive
36	Naina	F	25	2	2	2	2							3	3	2		4	3	3	2		2		3		3	expensive
37	Yamiwe	F	29	1	2	2	1	2	2	3		2 plastic container	1 Plastic with lid	3	3	2		4	3	3	2		2		3		1	not so difficult
38	Kokopa	F	18	2	2	2	2							3	3	2		4	3	3	2		2		3		3	Cannot afford
39	Amnaua	F	25	2	2	2	2							3	3	2		4	3	3	2		2		3		3	Cannot afford
40	Ipayu	F	38	2	2	2	2							3	3	2		4	3	3	2		2		3		3	Cannot afford
41	Ipayu	F	22	2	2	2	2							3	3	2		4	3	3	2		2		3		3	Cannot afford
	Kotidanga market
1	Kotidanga	F	21	2	2	2	1	2	1	1		2 plastic container	1 Plastic with lid		3	2		4	3	3	2		2		3		3	expensive
2	Kotidanga	F	34	2	2	2	1	1	2	1		2 plastic container	1 Plastic with lid	3	3	2		4	3	3	2		2		3		3	Cannot afford
3	Kotidanga	F	46	2	2	2	1	1	2	3		2 plastic container	1 Plastic with lid	3	3	2		4	3	3	2		2		3		3	Cannot afford
4	Kotidanga	F	38	2	2	2	1	1	2	3		2 plastic container	1 Plastic with lid	3	2	2		4	3	3	2		2		3		3	Cannot afford
5	Kotidanga	F	37	2	2	2	2							3	3	2		4	3	3	2		2		3		3	Cannot afford
6	Kotidanga	F	30	2	2	2	1	1	2	3		4 bamboo	3 (piece bamboo+leaf, hang above fire to keep dry		3	2		4	3	3	2		2		3		3	expensive
7	Kotidanga	F	32	2	2	2	1	1	2	3		4 bamboo	3 (piece bamboo+leaf, hang above fire to keep dry		3	2		4	3	3	2		2		3		3	Cannot afford
8	Kotidanga	F	39	2	2	2	2							3	3	2		4	3	3	2		2		3		3	expensive
9	Kutumbaiwa	F	33	2	2	2	2								3	2		4	3	3	2		2		3		3	expensive
10	Kutumbaiwa	F	29	2	2	2	1	1	2	3		4 bamboo	3 (piece bamboo+leaf, hang above fire to keep dry	3	3	2		4	3	3	2		2		3		3	expensive
11	Kutumbaiwa	F	36	2	2	2	1	2	2	3		2 plastic container	1 Plastic with lid	3	3	2		4	3	3	2		2		3		3	expensive
12	Kutumbaiwa	F	32	2	2	2	2							3	3	2		4	3	3	2		2		3		3	expensive
13	Kunai	F	35	2	2	2	1	1	2	3		4 bamboo	3 (piece bamboo+leaf, hang above fire to keep dry	3	3	2		4	3	3	2		2		3		3	expensive
14	Kunai	F	38	2	2	2	2							3	3	2		4	3	3	2		2		3		3	expensive
15	Kotidanga	F	48	2	2	2	2							3	3	2		4	3	3	2		2		3		3	expensive
16	Kiamdia	F	33	2	2	2	2							3	3	2		4	3	3	2		2		3		3	expensive
17	Huyu	F	32	2	2	2	1	1	2	3		4 bamboo	3 (piece bamboo+leaf, hang above fire to keep dry		3	2		4	3	3	2		2		3		3	expensive
18	Kiamdia	F	28	2	2	2	2							3	3	2		4	3	3	2		2		3		3	expensive
19	Mini	F	35	2	2	2	1	1	2	3		4 plastic bag	3 plastic bag,hang above fire to keep dry		3	2		4	3	3	2		2		3		3	expensive
20	Kotidanga	F	35	2	2	2	2							3	3	2		4	3	3	2		2		3		3	expensive
21	Kiamdia	F	36	2	1	2	2							3	3	2		4	3	3	2		2		3		3	expensive
22	Kotidanga	F	29	2	2	2	1	1	2	3		4 bamboo	3 (piece bamboo+leaf, hang above fire to keep dry		3	2		4	3	3	2		2		3		3	Cannot afford
23	Kotidanga	F	39	2	2	2	2							3	3	2		4	3	3	2		2		3		3	expensive
24	Kutumbaiwa	F	30	2	2	2	2								3	2		4	3	3	2		2		3		3	expensive
25	Kotidanga	F	33	2	2	2	1	1	2	3		4 bamboo	3 (piece bamboo+leaf, hang above fire to keep dry		3	2		4	3	3	2		2		3		3	expensive
26	Kotidanga	F	22	2	2	2	1	1	2	3		4 bamboo	3 (piece bamboo+leaf, hang above fire to keep dry		3	2		4	3	3	2		2		3		3	Cannot afford
27	Kotidanga	F	39	2	2	2	2							3	3	2		4	3	3	2		2		3		3	expensive
28	Kutumbaiwa	F	33	2	2	2	2								3	2		4	3	3	2		2		3		3	expensive
29	Kutumbaiwa	F	29	2	2	2	1	1	2	3		4 bamboo	3 (piece bamboo+leaf, hang above fire to keep dry	3	3	2		4	3	3	2		2		3		3	expensive
30	Kutumbaiwa	F	36	2	2	2	1	2	2	3		2 plastic container	1 Plastic with lid	3	3	2		4	3	3	2		2		3		3	expensive
31	Kutumbaiwa	F	32	2	2	2	2							3	3	2		4	3	3	2		2		3		3	expensive
32	Kunai	F	35	2	2	2	1	1	2	3		4 bamboo	3 (piece bamboo+leaf, hang above fire to keep dry	3	3	2		4	3	3	2		2		3		3	expensive
	Manimango market
1	Wemawa	F	50	2	2	2	1	2	2	3		4 bamboo	3 (piece bamboo+leaf, hang above fire to keep dry		3	2		4	3	3	2		2		3		3	expensive
2	Wemawa	F	50	2	2	2	1	1	1	1	1	4 bamboo	3 (piece bamboo+leaf, hang above fire to keep dry		3	2		4	3	3	2		2		3		3	Cannot afford
3	Wemawa	F	48	2	2	2	1	2	1	1	1	4 bamboo	3 (piece bamboo+leaf, hang above fire to keep dry		3	2		4	3	3	2		2		3		3	Cannot afford
4	Wemawa	F	25	2	1	2	1	2	1	1	1	4 bamboo	3 (piece bamboo+leaf, hang above fire to keep dry		3	2		4	3	3	2		2		3		3	Cannot afford
5	Wemawa	F	33	2	2	2	1	2	1	1	1	4 bamboo	3 (piece bamboo+leaf, hang above fire to keep dry		3	2		4	3	3	2		2		3		3	Cannot afford
6	Wemawa	F	25	2	2	2	1	1	1	1	1	2 plastic container	2 open container, no lid		3	2		4	3	3	2		2		3		3	expensive
7	Manimango	F	34	2	2	2	1	2	2	3		2 plastic container	2 open container, no lid		3	2		4	3	3	2		2		3		3	Cannot afford
8	Manimango	F	30	2	2	2	2							3	3	2		4	3	3	2		2		3		3	expensive
9	Wemawa	F	50	2	2	2	2(traditional)							3	3	2		4	3	3	2		2		3		3	expensive
10	Manimango	F	25	2	2	2	1	1	2	1		2 plastic container	2 open container, no lid		3	2		4	3	3	2		2		3		3	expensive
11	Yeka	F	25	2	2	2	1	2	1	1	1	2 plastic container	2 open container, no lid		3	2		4	3	3	2		2		3		3	expensive
12	Wemawa	F	22	2	2	2	1	1	2	1		2 plastic container	2 open container, no lid		3	2		4	3	3	2		2		3		3	expensive
13	Yeka	F	40	2	2	2	2(traditional salt)							3	3	2		4	3	3	2		2		3		3	expensive
14	Wemawa	F	39	2	2	2	2(traditional salt)							3	3	2		4	3	3	2		2		3		3	expensive
15	Yeka	F	28	2	2	2	2							3	3	2		4	3	3	2		2		3		3	expensive
16	Wemawa	F	20	2	2	2	2							3	3	2		4	3	3	2		2		3		3	expensive
17	Wemawa	F	23	2	2	2	1	1	2	3		4 bamboo	3 (piece bamboo+leaf, hang above fire to keep dry		3	2		4	3	3	2		2		3		3	expensive
18	Wemawa	F	28	2	2	2	2							3	3	2		4	3	3	2		2		3		3	expensive
19	Yeka	F	29	2	2	2	1	1	2	3		4 plastic bag	3 plastic bag,hang above fire to keep dry		3	2		4	3	3	2		2		3		3	expensive
20	Yeka	F	30	2	2	2	2							3	3	2		4	3	3	2		2		3		3	expensive
21	Yeka	F	24	2	2	2	1	2	2	1		4 plastic bag	3 plastic bag,hang above fire to keep dry		3	2		4	3	3	2		2		3		3	expensive
22	Komako	F	35	2	2	2	2							3	3	2		4	3	3	2		2		3		3	expensive
23	Iwaina	F	45	2	2	2	1	2	2	1		4 bamboo	3 (piece bamboo+leaf, hang above fire to keep dry		3	2		4	3	3	2		2		3		3	expensive
24	Wemawa	F	19	2	2	2	1	1	1	1	1	2 plastic container	1 Plastic with lid		3	2		4	3	3	2		2		3		3	expensive
25	Manimango	F	22	2	2	2	2							3	3	2		4	3	3	2		2		3		3	expensive
26	Manimango	F	29	2	2	2	1	2	2	1		4 bamboo	3 (piece bamboo+leaf, hang above fire to keep dry		3	2		4	3	3	2		2		3		3	expensive
27	Yeka	F	50	2	2	2	1	1	2	1		4 bamboo	3 (piece bamboo+leaf, hang above fire to keep dry		3	2		4	3	3	2		2		3		3	expensive
28	Iwaina	F	30	2	2	2	2							3	3	2		4	3	3	2		2		3		3	expensive
29	Wemawa	F	29	2	1	2	2							3	3	2		4	3	3	2		2		3		3	expensive
30	Manimango	F	45	2	2	2	1	2	2	1		4 plastic bag	3 plastic bag,hang above fire to keep dry		3	2		4	3	3	2		2		3		3	expensive
31	Wemawa	F	27	2	2	2	1	1	1	1	1	2 plastic container	2 open container, no lid		3	2		4	3	3	2		2		3		3	expensive
32	Wemawa	F	21	2	2	2	2							3	3	2		4	3	3	2		2		3		3	expensive
33	Manimango	F	25	1	2	2	1	1	1	1	1	4 plastic bag	3 plastic bag,hang above fire to keep dry		3	2		4	3	3	2		2		3		3	expensive
34	Yeka	F	28	2	2	2	2							3	3	2		4	3	3	2		2		3		3	expensive
35	Manimango	F	27	2	2	2	1	1	2	1		4 plastic bag	3 plastic bag,hang above fire to keep dry		3	2		4	3	3	2		2		3		3	expensive
36	Manimango	F	23	2	2	2	1	1	1	1	1	2 plastic container	2 open container, no lid		3	2		4	3	3	2		2		3		3	expensive
37	Yeka	F	44	2	2	2	1	2	2	3		2 plastic container	1 Plastic with lid		3	2		4	3	3	2		2		3		1	not so difficult
38	Manimango	F	45	2	2	2	2							3				4	3	3	2		2		3		3	No money
39	Manimango	F	24	2	2	2	1	2	1	1	1	4 plastic bag	3 plastic bag,hang above fire to keep dry		3	2		4	3	3	2		2		3		3	expensive
40
	Total nr interviewed		153

## Sheet: Stakeholders
ID	CLUSTER	SEX	AGE	Listen to the radio 1=yes 2=no	Do you know of the use of iodised salt? 1=yes 2=no	Are you aware how iodised salt needs to be stored at home? 1=yes 2=no 3=not sure	If yes, how stored	Why are people not buying iodised salt? 1=lack of money 2=they don't like the taste 3=other	Do you know what iodine deficiency is? 1=yes 2=no	If yes, can you tell me what it is? a=goitre (enlarged neck) b=fatigue, muscular weakness c=difficulty concentrating	What could be the consequences or health risks for the unborn baby of a lack of iodine in the diet of a pregnant woman? 1=risk of being mentally impaired 2=risk of physically damaged 3=other 4=don't know	What causes iodine defiency? 1=poor or no intake of iodised salt 2=other 3=don't know	How can iodine deficiency be prevented? 1=eat/prepare foods with iodised salt 2=other 3=don't know	Are you aware of other foods rich in iodine? 1=yes 2=no 3=unsure	If yes, which?	How likely is it, do you think, that children in this community lack iodine? 1=not likely 2=not sure 3=likely	If not likely, why?	How serious do you think is a lack of iodine in the body? 1=not serious 2=not sure 3=serious	If not serious, why?	How important do you think it is to prepare meals with iodised salt? 1=not important 2=not sure 3=important	If not important, why?	How difficult is it for community members to buy and use iodised salt? 1=not so difficult 2=so-so 3=difficult	If difficult, why?
	Kotidanga Elementary	F	48	2	2	2		1	2		4	3	3	3		2		2		2		3	Lack of money
		M	31	2	2	2		1	2		4	3	3	3		2		2		3		3	Lack of money
		M	36	2	2	2		1	2		4	3	3	3		2		2		2		3	Lack of money
	Kotidanga Primary	M	42	2	2	2		1	2		4	3	3	3		2		2		2		3	Lack of money
		F	38	2	1	2		1	2		4	3	3	3		2		2		2		3	Lack of money
		M	34	2	2	2		1	2		4	3	3	3		2		2		3		3	Lack of money
		M	29	2	2	2		1	2		4	3	3	3		2		2		3		3	Lack of money
		M	39	2	1	2		1	2		4	3	3	3		2		2		2		3	Lack of money
		M	35	2	2	2		1	2		4	3	3	3		2		2		2		3	Lack of money
																				3
	Kotidanga Health Ctre	F	41	2	1	2		1	2			4	3	3		2		2		2		3	Lack of money
		M	35	2	2	2		1	2		4	3	3	3		2		2		3		3	Lack of money
	Kotidanga comm leader	M	47	2	2	2		1	2		4	3	3	3		2		2		2		3	Lack of money
	Kokopa Literacy	M	36	1	2	2		1	2		4	3	3	3		2		2		2		3	Lack of money
		M	29	2	2	2		1	2		4	3	3	3		2		2		3		3	Lack of money
		F	37	1	1	2		1	2		4	3	3	3		2		2		2		3	Lack of money
	Kokopa comm leader	M	44	2	2	2		1	2		4	3	3	3		2		2		2		3	Lack of money
	Kopiawa Elementary	M	38	2	2	2		1	2		4	3	3	3		2		2		3		3	Lack of money
		F	32	1	1	2		1	2		4	3	3	3		2		2		3		3	Lack of money
		M	29	2	2	2		1	2		4	3	3	3		2		2		2		3	Lack of money
	Kanabea Primary	M	38	2	2	2		1	2		4	3	3	3		2		2		3		3	Lack of money
		M	32	2	2	2		1	2		4	3	3	3		2		2		3		3	Lack of money
		F	33	2	2	2		1	2		4	3	3	3		2		2		2		3	Lack of money
		F	36	1	2	2		1	2		4	3	3	3		2		2		3		3	Lack of money
		M	40	1	2	2		1	2		4	3	3	3		2		2		3		3	Lack of money
		M	38	2	2	2		1	2		4	3	3	3		2		2		2		3	Lack of money
		M	36	2	2	2		1	2		4	3	3	3		2		2		3		3	Lack of money
		M	35	1	2	2		1	2		4	3	3	3		2		2		2		3	Lack of money
																				2
	Kanabea ward councillor	M	57	2	2	2		1	2		4	3	3	3		2		2		2		3	Lack of money
	Kutumbaiwa Literacy	M	34	2	2	2		1	2		4	3	3	3		2		2		2		3	Lack of money
		F	29	2	2	2		1	2		4	3	3	3		2		2		3		3	Lack of money
		M	27	1	2	2		1	2		4	3	3	3		2		2		2		3	Lack of money
	Ipayu Elementary	F	41	2	2	2		1	2		4	3	3	3		2		2		2		3	Lack of money
		M	38	1	2	2		1	2		4	3	3	3		2		2		2		3	Lack of money
		M	28	2	2	2		1	2		4	3	3	3		2		2		3		3	Lack of money
	Ipayu comm leader	M	42	2	2	2		1	2		4	3	3	3		2		2		2		3	Lack of money
	Manimango Elementary	M	38	1	2	2		1	2		4	3	3	3		2		2		2		3	Lack of money
		M	32	2	2	2		1	2		4	3	3	3		2		2		3		3	Lack of money
		F	31	2	2	2		1	2		4	3	3	3		2		2		2		3	Lack of money
		M	29	2	2	2		1	2		4	3	3	3		2		2		3		3	Lack of money
	Mini Elementary	M	30	1	2	2		1	2		4	3	3	3		2		2		2		3	Lack of money
		M	28	2	2	2		1	2		4	3	3	3		2		2		2		3	Lack of money
		M	26	2	2	2		1	2		4	3	3	3		2		2		3		3	Lack of money
	Wamea Primary school	M	43	1	2	2		1	2		4	3	3	3		2		2		2		3	Lack of money
	Total nr interviewed	43

## Sheet: Salt Stall Holders
ID	CLUSTER	SEX	AGE	Can read 1=yes 2=no	Listen to radio 1=yes 2=no	Are you aware of availability of iodised salt? 1=yes 2=no	What salt do you sell at your stall? 1=iodised salt 2=salt without iodine	How many packets (250g) do you sell every month? 1=iodised salt packets 2=salt without iodine packets	What brands do you sell? 1=Star Salt 2=Tru Cook Salt 3=Saxa 4=Black&Gold 5=other	Do you know about the use of iodised salt? 1=yes 2=no	How did you find out information about iodised salt for the first time? 1=from friends/relatives or family member/ neighbours 2=from health worker 3=from school teacher 4=from radio	Why are people not buying iodised salt? 1=lack of money 2=they don't like the taste 3=other	Do you know what iodine deficiency is? 1=yes 2=no	If yes, can you tell me what it is? a=goitre (enlarged neck) b=fatigue, muscular weakness c=difficulty concentrating	What could be the consequences or health risks for the unborn baby of a lack of iodine in the diet of a pregnant woman? 1=risk of being mentally impaired 2=risk of physically damaged 3=other 4=don't know	What causes iodine defiency? 1=poor or no intake of iodised salt 2=other 3=don't know	How can iodine deficiency be prevented? 1=eat/prepare foods with iodised salt 2=other 3=don't know	How likely do you think it is that children in this community are to lack iodine? 1=not likely 2=not sure 3=likely	If not likely, why?	How serious do you think a lack of iodine in the body is? 1=not serious 2=not sure 3=serious	If not serious, why?	How important do you think it is to prepare meals with iodised salt? 1=not important 2=not sure 3=important	If not important, why?	How difficult is it for you to buy iodised salt in Port Moresby or Lae? 1=not so difficult 2=so-so 3=difficult	If difficult, why?
1	Kanabea	M	30	2	1	1	1	iodised; 40 packets	1	2		1	2		4	3	3	2		2		2		3	Walking to Menyamya is 3 days one-way
2	Kanabea	M	29	1	1	2	1	iodised; 50 packets	1 and 2	2		1	2		4	3	3	2		2		2		3	Walking to Menyamya is 3 days one-way
3	Kanabea	M	26	2	1	1	1	iodised; 40 packets	1	2		1,3	2		4	3	3	2		2		2		3	Walking to Menyamya is 3 days one-way
4	Kanabea	F	23	2	1	2	1	iodised; 10 packets	1	2		1	2		4	3	3	2		2		2		3	Walking to Menyamya is for her 4 days one-way
5	Kanabea	F	40	2	2	1	1	iodised; 10 packets	1	2		1,2	2		4	3	3	2		2		2		3	Buys at different market in Manimango and sells for small profit. Cant walk far to Menyamya
6	Kanabea	F	39	1	1	2	1	iodised; 20 packets	1	2		1	2		4	3	3	2		2		2		3	Buys at different market in Manimango and sells for small profit. Cant walk far to Menyamya
7	Kanabea	M	35	1	2	1	1	iodised; 80 packets	1	2		1,2	2		4	3	3	2		2		2		2	Gets salt and other products (consumables, batteries, torches, kerosine) delivered by helicopter
8	Kanabea	M	31	1	1	2	1	iodised; 4 packets	1	2		1	2		4	3	3	2		2		2		3	Buys at different market in Manimango and sells for small profit. Cant walk far to Menyamya
1	Ipayu	F	25	2	2	1	1	iodised; 30 packets	1	2		1	2		4	3	3	2		2		2		3	Walking to Menyamya is 3 days one-way
2	Ipayu	M	35	2	1	2	1	iodised; 25 packets	1	2		1	2		4	3	3	2		2		2		3	Walking to Menyamya is 3 days one-way
3	Ipayu	M	32	2	2	1	1	iodised; 30 packets	1	2		1	2		4	3	3	2		2		2		3	Walking to Menyamya is 2-3 days one-way
4	Ipayu	M	25	2	2	2	1	iodised; 20 packets	1	2		1	2		4	3	3	2		2		2		3	Walking to Menyamya is 3 days one-way
5	Ipayu	F	23	2	2	1	1	iodised; 10 packets	1	2		1	2		4	3	3	2		2		2		3	Buys at different market in Manimango and sells for small profit. Cant walk far to Menyamya
6	Ipayu	M	35	1	1	1	1	iodised; 20 packets	1	2		1	2		4	3	3	2		2		2		3	Walking to Menyamya is 3 days one-way
7	Ipayu	M	36	2	1	2	1	iodised; 25 packets	1	2		1	2		4	3	3	2		2		2		3	Walking to Menyamya is 3 days one-way
8	Ipayu	F	28	2	2	1	1	iodised;10 packets	1	2		1	2		4	3	3	2		2		2		3	Buys at different market in Manimango and sells for small profit. Cant walk far to Menyamya
9	Ipayu	M	33	1	1	2	1	iodised; 25 packets	1	2		1	2		4	3	3	2		2		2		3	Walking to Menyamya is 2-3 days one-way
1	Wemawa	F	35	2	1	2	1	iodised; 20 packets	1	2		1	2		4	3	3	2		2		2			Walking to Menyamya is 3-4 days one-way
2	Wemawa	F	24	2	1	1	1	iodised; 20 packets	1	2		1	2		4	3	3	2		2		2			Buys at different market and sells for small profit. Cant walk far to Menyamya
3	Wemawa	F	30	2	1	2	1	iodised; 25 packets	1	2		1	2		4	3	3	2		2		2			Walking to Menyamya is 3-4 days one-way
4	Wemawa	F	45	1	2	2	1	iodised; 7 packets	1	2		1	2		4	3	3	2		2		2			Walking to Menyamya is 3 days one-way
5	Wemawa	F	25	2	2	1	1	iodised; 40 packets	1	2		1	2		4	3	3	2		2		2			Walking to Menyamya is 3 days one-way
1	Manimango	M	30	2	1	2	1	iodised; 15 packets	1	2		1	2		4	3	3	2		2		2			Walking to Menyamya is 3 days one-way
2	Manimango	M	30	2	1	2	1	iodised; 15 packets	1	2		1	2		4	3	3	2		2		2			Walking to Menyamya is 2-3 days one-way
3	Manimango	M	22	2	1	1	1	iodised; 20 packets	1	2		1	2		4	3	3	2		2		2			Walking to Menyamya is 2-3 days one-way
4	Manimango	M	24	2	1	2	1	iodised; 20 packets	1	2		1	2		4	3	3	2		2		2			Walking to Menyamya is 2-3 days one-way
5	Manimango	M	30	2	1	2	1	iodised; 25 packets	1	2		1	2		4	3	3	2		2		2			Walking to Menyamya is 2-3 days one-way
1	Kotidanga	M	30	1	2	1	1	iodised; 10 packets	1,2	2		1	2		4	3	3	2		2		2		3	Walking to Lae is 3-4 days one-way
2	Kotidanga	F	25	2	2	2	1	iodised; 10 packets	1	2		1	2		4	3	3	2		2		2		3	Walking to Kerema is 3-4 days one-way
3	Kotidanga	M	40	1	1	2	1	iodised; 40 packets	1,2	2		1	2		4	3	3	2		2		2		3	Walking to Lae is 3-4 days one-way
4	Kotidanga	M	35	1	2	1	1	iodised; 20 packets	1	2		1	2		4	3	3	2		2		2		3	Walking to Kerema is 3-4 days one-way
5	Kotidanga	M	25	2	2	2	1	iodised; 20 packets	1	2		1	2		4	3	3	2		2		2		3	Walking to Kerema is 3-4 days one-way
6	Kotidanga	F	25	2	2	1	1	iodised; 10 packets	1	2		1	2		4	3	3	2		2		2		3	Walking to Lae is 3-4 days one-way
7	Kotidanga	M	30	1	2	1	1	iodised; 20 packets	1	2		1	2		4	3	3	2		2		2		3	Walking to Kerema is 3-4 days one-way
8	Kotidanga	M	35	2	2	2	1	iodised; 15 packets	1	2		1	2		4	3	3	2		2		2		3	Walking to Kerema is 3-4 days one-way
9	Kotidanga	M	30	1	2	2	1	iodised; 20 packets	1	2		1,2	2		4	3	3	2		2		2		3	Walking to Lae is 3 days one-way
	Total nr interviewed		36
