# Supplementary material for: Iodine status of children and knowledge, attitude, practice of iodised salt use in a remote community in Kerema district, Gulf province, Papua New Guinea
Source: PLoS One. 2018 Nov 28;13(11):e0197647. doi: 10.1371/journal.pone.0197647 (PMC6261389; doi:10.1371/journal.pone.0197647)
Supplement: S2 File — (XLSX) [file pone.0197647.s002.xlsx]

## Sheet:  Iodine in 3 brands salt
			Mean Iodine content in Brands of salt purchased from Markets
			Results from six separate analysis of each brand
				IODINE CONTENT
		Name of markets	ID#	Mean	Std dev	Median
		Kanbea market	BRAND A	35.6	6	32.5	mg/kg	(ppm)
		Ipayu market	BRAND B	40	0.8	36.5	mg/kg	(ppm)
		Kanabea market	BRAND C	46.9	2	43.6	mg/kg	(ppm)

## Sheet: Mean and Cut-off points iodine
		Using the cut-off points for interpretation of iodine content in salt from households
		MEAN IODINE content (mg/kg) in salt samples collected from the households (HH) of children in the nine schools that participated in this study
		Names of schools and ID numbers of salt samples collected
			SORTED DATA
		Names of Schools and ID number of salt samples	Mean Iodine content in salt (mg/kg)	Cut-off points for iodine content in salt in HH						Column1
		Kanabea 5	1.3		1					Mean	29.0398
		Kanabea 7	1.3		2					Standard Error	1.31433
		Kanabea 8	1.3		3					Median	28.8
		Wake	3.5		4					Mode	28
		Ipaiyu 5	3.5		5					Standard Deviation	17.925
		Manimango	4		6					Sample Variance	321.307
		Ipaiyu 9	4		7					Kurtosis	-1.21112
		Ipaiyu 15	4		8					Skewness	0.0896445
		Kokopa 4	4		9					Range	56.9
		Ipaiyu 12	4		10					Minimum	1.3
		Kokopa 8	4		11					Maximum	58.2
		Ipaiyu 16	4.2	Iodine content <5.0ppm = 12 (6.5%)	12					Sum	5401.4
		Ipaiyu 20	4.6		13					Count	186
		Ipaiyu 45	4.7		14					Confidence Level(95.0%)	2.593
		Ipaiyu 17	5		15
		Ipaiyu 18	5.5		16
		Kokopa 15	5.6		17
		Ipaiyu 37	5.6		18
		Ipaiyu 2	5.9		19
		Ipaiyu 10	6		20
		Ipaiyu 4	6.3		21
		Ipaiyu 47	6.5		22
		Ipaiyu 6	6.7		23
		Ipaiyu 25	6.7		24
		Ipaiyu 40	7.3		25
		Ipaiyu 27	7.4		26
		Ipaiyu 29	7.4		27
		Ipaiyu 14	7.5		28
		Ipaiyu 32	7.5		29
		Ipaiyu 19	7.6		30
		Kanabea 2	7.7		31
		Ipaiyu 3	7.7		32
		Ipaiyu 41	7.7		33
		Ipaiyu 11	7.9		34
		Ipaiyu 31	8		35
		Ipaiyu 24	8.1		36
		Ipaiyu 54	8.2		37
		Ipaiyu 7	8.3		38
		Ipaiyu 22	8.3		39
		Ipaiyu 30	8.3		40
		Ipaiyu 46	8.3		41
		Kanabea 15	8.4		42
		Ipaiyu 33	8.6		43
		Ipaiyu 1	8.7		44
		Ipaiyu 21	8.7		45
		Ipaiyu 35	8.9		46
		Ipaiyu 36	8.9		47
		Ipaiyu 39	9.1		48
		Kokopa 7	9.2		49
		Ipaiyu 38	9.2		50
		Ipaiyu 34	9.3		51
		Ipaiyu 53	9.4		52
		Ipaiyu 28	9.5		53
		Ipaiyu 23	11.4		54
		Ipayu	13		55
		021 Yeka	13.2		56
		Kokopa 3	13.9		57
		Mimi	14.3	Iodine content < 15ppm = 58 (31.2%)	58
		Ipaiyu 48	14.5		59		1
		Kanabea	14.6		60		2
		Kokopa 2	16.3		61		3
		Ipaiyu 50	18.8		62		4
		Kokopa 12	20.6		63		5
		Kanabea 19	21.6		64		6
		Kokopa 11	24.7		65		7
		Kutumbaiwa 43	25		66		8
		Kanabea 10	25		67		9
		Kokopa 17	25		68		10
		Manimango 2	25.3		69		11
		Ipaiyu 42	25.5		70		12
		Kokopa 13	25.8		71		13
		Mimi 1	26.3		72		14
		Kutumbaiwa 21	27.2		73		15
		Sample3	27.3		74		16
		017 Yeka	27.5		75		17
		Kenawa 3	27.6		76		18
		Mimi 25	27.8		77		19
		Kanabea 16	28		78		20
		Kanabea 12	28		79		21
		Ipaiyu 43	28		80		22
		Kanabea 6	28		81		23
		Manimango 5	28		82		24
		Kiopiosimna	28		83		25
		Kopiawa 3	28		84		26
		022 Yeka	28		85		27
		020 Yeka	28		86		28
		Mimi 3	28.1		87		29
		Mimi 21	28.3		88		30
		Sample 11	28.5		89		31
		Kanabea 17	28.5		90		32
		Mimi 41	28.6		91		33
		Mimi 2	28.8		92		34
		Mimi 33	28.8		93		35
		Kutumbaiwa 48	28.8		94		36
		Kokopa 5	28.8		95		37
		Kutumbaiwa 28	28.8		96		38
		Kenawa 2	29		97		39
		Sample 4	29		98		40
		Kuyumbaiwa 45	29		99		41
		Mimi 20	29.1		100		42
		025 Yeka	29.1		101		43
		Koranhu 6	29.3	Iodine content < 30ppm = 102 (54.8%)	102		44
		Kopiawa 14	32.7	Iodine content > 30ppm = 84 (45.2%)	103	1	45
		Mimi 6	32.7		104	2	46
		023 Yeka	32.7		105	3	47
		Manimango 7	32.7		106	4	48
		027 Manimango	33.1		107	5	49
		028 Yeka	33.1		108	6	50
		Manimango 3	33.2		109	7	51
		26 Kaminakawa	33.6		110	8	52
		Mimi 38	33.7		111	9	53
		Naina	33.7		112	10	54
		Kopiawa	33.9		113	11	55
		Kanabea 9	34.2		114	12	56
		Manimango	34.2		115	13	57
		Kotidanga 6	34.5		116	14	58
		011 Kenawa	34.5		117	15	59
		Kipiosimna	34.6		118	16	60
		Iwaina	35.4		119	17	61
		Kutumbaiwa 1	35.6		120	18	62
		Kanabea 14	35.8		121	19	63
		Mimi 48	35.9		122	20	64
		Mimi 12	36.5		123	21	65
		Yeka	36.7		124	22	66
		016 Manimango	37.1		125	23	67
		Kanabea 1	37.2		126	24	68
		Kolanku 13	37.3		127	25	69
		Kutumbaiwa 46	37.6		128	26	70
		012 Iwaina	37.6		129	27	71
		Manimango 4	37.6		130	28	72
		Mimi 34	37.7		131	29	73
		Kutumbaiwa 7	38		132	30	74
		Manimango 6	39.3		133	31	75
		Manimango 1	39.5		134	32	76
		Kenawa 1	39.6		135	33	77
		Kanabea 13	39.7		136	34	78
		Kutumbaiwa 2	40.5		137	35	79
		014 Iwaina	40.5		138	36	80
		Mimi46	40.8		139	37	81
		Mimi 7	41.5		140	38	82
		Sample 10	42.7		141	39	83
		Manimango	44		142	40	84
		Kutumbaiwa 50	45		143	41	85
		Mimi 22	45.1		144	42	86
		Mimi 29	45.1		145	43	87
		Mimi 8	47.9		146	44	88
		Kanabea 11	48		147	45	89
		Kutumbaiwa 23	49.4		148	46	90
		Ipayu	50		149	47	91
		009 Kwaiyu	50		150	48	92
		Kokopa 6	50		151	49	93
		Mimi 18	50		152	50	94
		Kutumbaiwa 22	50		153	51	95
		Kutumbaiwa 24	50		154	52	96
		Kutumbaiwa 38	50		155	53	97
		Kutumbaiwa 47	50		156	54	98
		Kokopa 10	50		157	55	99
		Kanabea 4	53		158	56	100
		Kanabea 18	53		159	57	101
		018 Manimango	53		160	58	102
		Mimi 11	53.5		161	59	103
		Kutumbaiwa 37	55		162	60	104
		Sample 1	55		163	61	105
		Mimi 4	55		164	62	106
		Kutumbaiwa 15	56		165	63	107
		Kutumbaiwa 42	56		166	64	108
		Kutumbaiwa 35	56		167	65	109
		Kutumbaiwa 27	56		168	66	110
		Kutumbaiwa 29	56		169	67	111
		Kopiawa 4	56.8		170	68	112
		Kutumbaiwa 11	57		171	69	113
		Paiwawa 11	57		172	70	114
		Kutumbaiwa 25	57		173	71	115
		Kopiawa 12	57		174	72	116
		Kutumbaiwa 18	57		175	73	117
		Kutumbaiwa 41	57		176	74	118
		Kutumbaiwa 36	57		177	75	119
		Mimi 19	58		178	76	120
		Kunai 5	58		179	77	121
		Kutumbaiwa 13	58		180	78	122
		Kopiawa 7	58		181	79	123
		Kunai 3	58		182	80	124
		Kunai 1	58		183	81	125
		Kutumbaiwa 20	58		184	82	126
		Wake 2	58.2		185	83	127
		Kanabea 3	58.2		186	84	128

## Sheet: Discretionary salt intake (g)
				DISCRETIONARY INTAKE OF SALT
									Statistics per capita intake of salt per day (g)
		Discretionary salt intake/capita/day
		Discretionary per capita intake of salt per day							Mean	2.89733
									Standard Error	0.3198
						Number of HH	Mean intake (g)/capita/day		Median	2.28
						1	7.63		Mode	1.1
						2	4.89		Standard Deviation	1.75162
						3	4.24		Sample Variance	3.06817
						4	2.67		Kurtosis	0.957635
						5	1.1		Skewness	1.22847
						6	2.52		Range	6.53
						7	1.1		Minimum	1.1
						8	2.21		Maximum	7.63
						9	5.8		Sum	86.92
						10	4.1		Count	30
						11	1.1		Confidence Level(95.0%)	0.654065
						12	4.1
						13	1.92
						14	1.4
						15	1.76
						16	2.35
						17	1.8
						18	1.5
						19	7
						20	4.5
						21	4.2
						22	3
						23	1.1
						24	3.5
						25	1.92
						26	1.4
						27	1.76
						28	2.35
						29	1.8
						30	2.2
