# Supplementary material for: Iodine status of children and knowledge, attitude, practice of iodised salt use in a remote community in Kerema district, Gulf province, Papua New Guinea
Source: PLoS One. 2018 Nov 28;13(11):e0197647. doi: 10.1371/journal.pone.0197647 (PMC6261389; doi:10.1371/journal.pone.0197647)
Supplement: S3 File — (XLSX) [file pone.0197647.s003.xlsx]

## Sheet: UIC all children
	IODINE STATUS OF SCHOOL CHILDREN IN GULF PROVINCE
	RESULTS Urinary Iodine Concentration (UIC, µg/L)) for all the Children
ID	CLUSTER	CLUSTER 2	Gender	Age (yrs)	HH salt provided (1 yes; 2 No)	Mean UIC (µg/L)	Status of Iodine Nutrition						Column1
2	KGE	1	F	6	2	15		1	1
3	KGE	1	M	6	1	15		2	2				Mean	37.4261
9	KGE	1	F	7	2	15		3	3				Standard Error	1.73121
10	KGE	1	F	8	1	15		4	4				Median	25.5
12	KGE	1	M	7	2	15		5	5				Mode	15
16	KGE	1	M	7	2	15		6	6				Standard Deviation	29.5323
1	KPL	3	M	10	2	15		7	7				Sample Variance	872.157
2	KPL	3	F	9	1	15		8	8				Kurtosis	5.23547
5	KPL	3	F	11	1	15		9	9				Skewness	1.90558
9	KPL	3	M	7	2	15		10	10				Range	198
11	KPL	3	M	9	1	15		11	11				Minimum	15
12	KPL	3	M	6	1	15		12	12				Maximum	213
13	KPL	3	F	11	1	15		13	13				Sum	10891
14	KPL	3	M	10	2	15		14	14				Count	291
17	KPL	3	M	12	1	15		15	15				Confidence Level(95.0%)	3.40734
1	KWE	4	M	12	2	15		16	16
7	KWE	4	F	10	1	15		17	17					Median	25.5µg/L
9	KWE	4	F	10	2	15		18	18					IQR	15.0 - 47.5µg/L
1	KBP	5	M	9	2	15		19	19
3	KBP	5	M	9	2	15		20	20
12	KBP	5	M	12	2	15		21	21
15	KBP	5	F	12	1	15		22	22
16	KBP	5	F	10	1	15		23	23
17	KBP	5	F	9	1	15		24	24
18	KBP	5	M	9	1	15		25	25
19	KBP	5	M	8	1	15		26	26
21	KBP	5	M	9	2	15		27	27
22	KBP	5	F	10	1	15		28	28
23	KBP	5	F	12	1	15		29	29
29	KBP	5	M	11	1	15		30	30
30	KBP	5	M	11	2	15		31	31
36	KBP	5	M	11	2	15		32	32
37	KBP	5	M	12	2	15		33	33
38	KBP	5	M	10	2	15		34	34
39	KBP	5	M	11	1	15		35	35
1	KTL	6	M	7	1	15		36	36
2	KTL	6	M	7	1	15		37	37
4	KTL	6	M	6	2	15		38	38
5	KTL	6	M	7	2	15		39	39
6	KTL	6	M	7	2	15		40	40
9	KTL	6	M	9	2	15		41	41
10	KTL	6	M	8	2	15		42	42
25	KTL	6	M	8	1	15		43	43
26	KTL	6	F	8	2	15		44	44
29	KTL	6	F	7	1	15		45	45
34	KTL	6	M	6	2	15		46	46
42	KTL	6	F	10	1	15		47	47
43	KTL	6	F	11	1	15		48	48
49	KTL	6	F	7	2	15		49	49
50	KTL	6	F	9	1	15		50	50
3	IPE	7	M	10	1	15		51	51
4	IPE	7	M	11	1	15		52	52
5	IPE	7	M	10	1	15		53	53
6	IPE	7	M	10	1	15		54	54
7	IPE	7	M	9	1	15		55	55
8	IPE	7	F	8	2	15		56	56
9	IPE	7	F	9	1	15		57	57
10	IPE	7	M	10	1	15		58	58
12	IPE	7	M	8	1	15		59	59
13	IPE	7	F	11	2	15		60	60
17	IPE	7	F	10	1	15		61	61
24	IPE	7	M	12	1	15		62	62
26	IPE	7	M	7	2	15		63	63
31	IPE	7	M	12	1	15		64	64
38	IPE	7	F	12	1	15		65	65
42	IPE	7	M	9	1	15		66	66
49	IPE	7	F	10	2	15		67	67
51	IPE	7	M	10	2	15		68	68
5	MGE	8	M	9	1	15		69	69
7	MGE	8	F	12	2	15		70	70
11	MGE	8	M	12	1	15		71	71
15	MGE	8	M	12	2	15		72	72
16	MGE	8	M	12	1	15		73	73
17	MGE	8	F	9	1	15		74	74
19	MGE	8	M	11	1	15		75	75
21	MGE	8	F	12	1	15		76	76
23	MGE	8	F	10	1	15		77	77
24	MGE	8	M	10	2	15		78	78
32	MGE	8	F	12	1	15		79	79
33	MGE	8	F	12	1	15		80	80
35	MGE	8	F	12	2	15		81	81
37	MGE	8	F	12	1	15		82	82
3	Mini E	9	M	7	1	15		83	83
7	Mini E	9	M	8	1	15		84	84
12	Mini E	9	F	9	1	15		85	85
16	Mini E	9	M	6	2	15		86	86
24	Mini E	9	M	8	2	15		87	87
26	Mini E	9	M	8	2	15		88	88
27	Mini E	9	M	9	2	15		89	89
28	Mini E	9	M	10	2	15		90	90
29	Mini E	9	F	7	1	15		91	91
30	Mini E	9	F	9	2	15		92	92
31	Mini E	9	M	7	2	15		93	93
32	Mini E	9	M	9	2	15		94	94
33	Mini E	9	F	9	1	15		95	95
35	Mini E	9	M	9	2	15		96	96
36	Mini E	9	F	10	2	15		97	97
37	Mini E	9	M	10	2	15		98	98
38	Mini E	9	F	8	1	15		99	99
39	Mini E	9	M	8	2	15		100	100
42	Mini E	9	M	9	2	15		101	101
43	Mini E	9	F	10	2	15		102	102
44	Mini E	9	M	7	2	15		103	103
45	Mini E	9	M	9	2	15		104	104
48	Mini E	9	F	9	1	15		105	105
50	Mini E	9	M	10	2	15		106	106
45	KBP	5	M	12	2	15.5		107	107
2	IPE	7	M	10	1	15.5		108	108
10	MGE	8	M	9	2	15.5		109	109
5	KGP	2	M	11	1	16		110	110
4	KPL	3	M	10	1	16		111	111
2	KWE	4	M	10	2	16		112	112
10	KWE	4	M	10	2	16		113	113
22	MGE	8	F	12	1	16		114	114
4	MGE	8	M	11	1	17		115	115
20	MGE	8	F	12	1	17		116	116
54	IPE	7	M	11	1	17.5		117	117
7	KGE	1	F	6	2	18		118	118
7	KPL	3	M	8	1	18		119	119
5	Mini E	9	M	7	2	18.5		120	120
16	KPL	3	M	10	2	19		121	121
12	MGE	8	F	8	1	19		122	122
12	KWE	4	F	10	1	19.5		123	123
18	KTL	6	M	8	1	19.5		124	124
11	IPE	7	F	9	1	19.5	UIC< 20µg/L = 125 (43.3%)	125	125
8	KWE	4	F	10	2	20		1	126
15	KPL	3	F	9	1	20.5		2	127
11	KTL	6	M	7	1	20.5		3	128
21	KTL	6	M	10	1	21		4	129
2	MGE	8	M	12	1	21		5	130
11	Mini E	9	F	10	1	21		6	131
47	Mini E	9	M	10	2	21		7	132
14	KWE	4	M	8	1	22		8	133
30	MGE	8	M	11	1	22.5		9	134
10	KPL	3	M	7	1	23.5		10	135
34	KBP	5	F	12	2	23.5		11	136
32	IPE	7	M	8	1	24		12	137
23	Mini E	9	F	7	2	24.5		13	138
4	KWE	4	M	8	1	25		14	139
40	IPE	7	M	9	1	25		15	140
6	MGE	8	F	10	1	25		16	141
38	MGE	8	F	10	2	25		17	142
13	KWE	4	F	10	1	25.5		18	143
47	KTL	6	M	7	1	25.5		19	144
27	MGE	8	F	12	1	25.5		20	145
20	Mini E	9	M	8	1	25.5		21	146
10	KBP	5	M	8	1	26.5		22	147
7	KTL	6	M	7	1	26.5		23	148
6	KPL	3	M	9	1	27		24	149
8	KGE	1	F	6	2	28		25	150
3	KWE	4	M	9	1	28.5		26	151
40	KTL	6	M	7	2	28.5		27	152
3	KPL	3	F	9	1	29		28	153
11	KBP	5	M	11	1	29		29	154
52	IPE	7	F	7	2	29		30	155
3	MGE	8	M	10	1	29.5		31	156
23	KTL	6	M	8	1	30		32	157
34	MGE	8	F	11	1	30		33	158
50	IPE	7	F	10	1	31		34	159
6	Mini E	9	M	7	1	31		35	160
34	Mini E	9	M	9	1	31		36	161
14	IPE	7	M	9	1	31.5		37	162
39	IPE	7	M	12	1	31.5		38	163
3	KTL	6	M	6	2	32		39	164
36	MGE	8	M	12	2	32		40	165
6	KWE	4	F	9	1	32.5		41	166
6	KGP	2	M	10	1	33		42	167
13	MGE	8	M	10	2	33		43	168
2	Mini E	9	M	8	1	33		44	169
40	Mini E	9	F	7	2	33		45	170
43	IPE	7	M	9	1	34		46	171
18	MGE	8	M	12	1	34.5		47	172
13	KGE	1	M	8	2	35		48	173
21	Mini E	9	F	10	1	35		49	174
5	KBP	5	F	10	1	35.5		50	175
53	IPE	7	M	10	1	35.5		51	176
14	KGE	1	M	7	2	36		52	177
41	IPE	7	M	8	1	36		53	178
47	IPE	7	F	10	1	36		54	179
6	KGE	1	M	8	2	37		55	180
28	KTL	6	M	9	1	37		56	181
3	KGP	2	F	9	1	37.5		57	182
13	KBP	5	M	8	1	37.5		58	183
8	KPL	3	M	7	1	38		59	184
15	IPE	7	F	10	1	38		60	185
14	Mini E	9	M	8	2	38		61	186
1	MGE	8	M	10	1	39		62	187
9	MGE	8	M	12	1	39		63	188
16	IPE	7	M	8	1	40		64	189
17	KTL	6	M	7	2	40.5		65	190
48	KTL	6	M	11	1	41		66	191
4	Mini E	9	F	7	1	41		67	192
1	KGP	2	F	12	1	42		68	193
44	KBP	5	M	11	1	42		69	194
8	KTL	6	M	7	2	43		70	195
16	KTL	6	M	7	2	43.5		71	196
25	IPE	7	F	9	1	44		72	197
48	IPE	7	F	9	1	44		73	198
25	MGE	8	M	11	1	44.5		74	199
28	MGE	8	M	11	1	44.5		75	200
4	KGP	2	M	12	2	45		76	201
43	KBP	5	M	11	1	45		77	202
27	KTL	6	F	7	1	45		78	203
14	KBP	5	M	12	2	45.5		79	204
25	KBP	5	M	11	1	45.5		80	205
20	KTL	6	M	10	1	45.5		81	206
30	KTL	6	F	7	2	45.5		82	207
30	IPE	7	F	10	1	46		83	208
1	Mini E	9	M	7	1	46		84	209
8	KBP	5	M	11	1	46.5		85	210
33	KBP	5	M	10	2	46.5		86	211
44	KTL	6	F	11	2	46.5		87	212
45	IPE	7	M	11	1	46.5		88	213
17	Mini E	9	F	7	2	47		89	214
2	KGP	2	F	12	1	47.5		90	215
23	IPE	7	F	8	1	47.5		91	216
14	MGE	8	M	11	1	47.5		92	217
9	Mini E	9	M	7	2	48.5		93	218
44	IPE	7	M	10	2	49	UIC: 20 - 49µg/L = 94 (32.5%)	94	219
11	KWE	4	M	11	1	50		1	220
41	Mini E	9	F	6	1	50		2	221
46	IPE	7	M	12	1	51		3	222
31	MGE	8	M	8	1	51		4	223
35	KTL	6	F	7	1	52		5	224
22	IPE	7	F	9	1	52		6	225
37	KTL	6	M	8	1	52.5		7	226
27	IPE	7	F	9	1	53.5		8	227
41	KBP	5	F	8	1	55.5		9	228
41	KTL	6	M	7	1	56		10	229
8	MGE	8	M	11	2	56		11	230
15	Mini E	9	M	6	2	56		12	231
7	KBP	5	M	12	1	58.5		13	232
12	KTL	6	F	7	2	60		14	233
14	KTL	6	F	8	2	61		15	234
5	KWE	4	M	8	2	61.5		16	235
24	KBP	5	M	7	1	62		17	236
22	Mini E	9	F	7	1	62		18	237
28	KBP	5	F	9	1	62.5		19	238
21	IPE	7	F	11	1	63.5		20	239
32	KBP	5	M	8	2	64.5		21	240
19	Mini E	9	F	10	1	64.5		22	241
36	KTL	6	F	8	1	65		23	242
15	KWE	4	F	8	2	65.5		24	243
20	IPE	7	F	8	1	66		25	244
37	IPE	7	F	9	1	66		26	245
20	KBP	5	M	10	2	66.5		27	246
26	MGE	8	F	11	1	67.5		28	247
29	MGE	8	M	12	1	71		29	248
4	KBP	5	M	11	1	73		30	249
22	KTL	6	M	8	1	74.5		31	250
15	KGE	1	M	7	2	75		32	251
2	KBP	5	M	8	1	75		33	252
9	KBP	5	M	11	1	75		34	253
19	IPE	7	M	9	1	76		35	254
46	KTL	6	F	7	1	76.5		36	255
24	KTL	6	F	9	1	78.5		37	256
19	KTL	6	M	9	2	80		38	257
38	KTL	6	F	11	1	80		39	258
32	KTL	6	M	6	2	80.5		40	259
25	Mini E	9	F	8	1	80.5		41	260
33	IPE	7	M	12	1	81.5		42	261
35	KBP	5	F	12	1	82.5		43	262
29	IPE	7	F	12	1	82.5		44	263
18	Mini E	9	F	10	1	82.5		45	264
6	KBP	5	F	9	1	83.5		46	265
26	KBP	5	F	12	1	84		47	266
45	KTL	6	F	12	1	85.5		48	267
31	KTL	6	M	7	2	87		49	268
35	IPE	7	M	10	1	89		50	269
49	Mini E	9	M	10	2	89		51	270
8	Mini E	9	F	10	1	90.5		52	271
10	Mini E	9	M	6	2	91.5		53	272
31	KBP	5	F	7	1	93		54	273
39	KTL	6	F	8	2	94		55	274
46	Mini E	9	F	8	1	95		56	275
40	KBP	5	M	11	1	95.5		57	276
4	KGE	1	M	6	1	97	UIC: 50 - 99µg/L = 58 (20.1%)	58	277
33	KTL	6	M	6	2	100		1	278
1	IPE	7	M	11	1	101		2	279
36	IPE	7	F	9	1	102.5		3	280
11	KGE	1	F	7	1	103.5		4	281
27	KBP	5	F	11	1	110		5	282
13	Mini E	9	M	8	2	112		6	283
34	IPE	7	M	7	1	112.5		7	284
13	KTL	6	F	8	1	114		8	285
28	IPE	7	M	19	1	123		9	286
15	KTL	6	M	7	1	151.5		10	287
5	KGE	1	M	8	2	160	UIC: 100 - 199µg/L = 11 (3.8%)	11	288
1	KGE	1	F	6	1	213	UIC: 200 - 299µg/L = 1 (0.3%)		289

## Sheet: UIC male children 
	IODINE STATUS OF SCHOOL CHILDREN IN GULF PROVINCE
	RESULTS Urinary Iodine Concentration for all the male children
ID	CLUSTER	CLUSTER 2	Gender	Age (yrs)	HH salt provided (1 yes; 2 No)	Mean UIC (µg/L)	Status of Iodine Nutrition					Column1
3	KGE	1	M	6	1	15		1	1
12	KGE	1	M	7	2	15		2	2			Mean	35.5057
16	KGE	1	M	7	2	15		3	3			Standard Error	2.10172
1	KPL	3	M	10	2	15		4	4			Median	25
9	KPL	3	M	7	2	15		5	5			Mode	15
11	KPL	3	M	9	1	15		6	6			Standard Deviation	27.8031
12	KPL	3	M	6	1	15		7	7			Sample Variance	773.014
14	KPL	3	M	10	2	15		8	8			Kurtosis	3.82731
17	KPL	3	M	12	1	15		9	9			Skewness	1.85387
1	KWE	4	M	12	2	15		10	10			Range	145
1	KBP	5	M	9	2	15		11	11			Minimum	15
3	KBP	5	M	9	2	15		12	12			Maximum	160
12	KBP	5	M	12	2	15		13	13			Sum	6213.5
18	KBP	5	M	9	1	15		14	14			Count	175
19	KBP	5	M	8	1	15		15	15			Confidence Level(95.0%)	4.14815
21	KBP	5	M	9	2	15		16	16
29	KBP	5	M	11	1	15		17	17				Median	25.0µg/L
30	KBP	5	M	11	2	15		18	18				IQR	15.0 - 51.0µg/L
36	KBP	5	M	11	2	15		19	19
37	KBP	5	M	12	2	15		20	20
38	KBP	5	M	10	2	15		21	21
39	KBP	5	M	11	1	15		22	22
1	KTL	6	M	7	1	15		23	23
2	KTL	6	M	7	1	15		24	24
4	KTL	6	M	6	2	15		25	25
5	KTL	6	M	7	2	15		26	26
6	KTL	6	M	7	2	15		27	27
9	KTL	6	M	9	2	15		28	28
10	KTL	6	M	8	2	15		29	29
25	KTL	6	M	8	1	15		30	30
34	KTL	6	M	6	2	15		31	31
3	IPE	7	M	10	1	15		32	32
4	IPE	7	M	11	1	15		33	33
5	IPE	7	M	10	1	15		34	34
6	IPE	7	M	10	1	15		35	35
7	IPE	7	M	9	1	15		36	36
10	IPE	7	M	10	1	15		37	37
12	IPE	7	M	8	1	15		38	38
24	IPE	7	M	12	1	15		39	39
26	IPE	7	M	7	2	15		40	40
31	IPE	7	M	12	1	15		41	41
42	IPE	7	M	9	1	15		42	42
51	IPE	7	M	10	2	15		43	43
5	MGE	8	M	9	1	15		44	44
11	MGE	8	M	12	1	15		45	45
15	MGE	8	M	12	2	15		46	46
16	MGE	8	M	12	1	15		47	47
19	MGE	8	M	11	1	15		48	48
24	MGE	8	M	10	2	15		49	49
3	Mini E	9	M	7	1	15		50	50
7	Mini E	9	M	8	1	15		51	51
16	Mini E	9	M	6	2	15		52	52
24	Mini E	9	M	8	2	15		53	53
26	Mini E	9	M	8	2	15		54	54
27	Mini E	9	M	9	2	15		55	55
28	Mini E	9	M	10	2	15		56	56
31	Mini E	9	M	7	2	15		57	57
32	Mini E	9	M	9	2	15		58	58
35	Mini E	9	M	9	2	15		59	59
37	Mini E	9	M	10	2	15		60	60
39	Mini E	9	M	8	2	15		61	61
42	Mini E	9	M	9	2	15		62	62
44	Mini E	9	M	7	2	15		63	63
45	Mini E	9	M	9	2	15		64	64
50	Mini E	9	M	10	2	15		65	65
45	KBP	5	M	12	2	15.5		66	66
2	IPE	7	M	10	1	15.5		67	67
10	MGE	8	M	9	2	15.5		68	68
5	KGP	2	M	11	1	16		69	69
4	KPL	3	M	10	1	16		70	70
2	KWE	4	M	10	2	16		71	71
10	KWE	4	M	10	2	16		72	72
4	MGE	8	M	11	1	17		73	73
54	IPE	7	M	11	1	17.5		74	74
7	KPL	3	M	8	1	18		75	75
5	Mini E	9	M	7	2	18.5		76	76
16	KPL	3	M	10	2	19		77	77
18	KTL	6	M	8	1	19.5	UIC < 20.0µg/L = 78 (44.6%)	78	78
11	KTL	6	M	7	1	20.5		1	79
21	KTL	6	M	10	1	21		2	80
2	MGE	8	M	12	1	21		3	81
47	Mini E	9	M	10	2	21		4	82
14	KWE	4	M	8	1	22		5	83
30	MGE	8	M	11	1	22.5		6	84
10	KPL	3	M	7	1	23.5		7	85
32	IPE	7	M	8	1	24		8	86
4	KWE	4	M	8	1	25		9	87
40	IPE	7	M	9	1	25		10	88
47	KTL	6	M	7	1	25.5		11	89
20	Mini E	9	M	8	1	25.5		12	90
10	KBP	5	M	8	1	26.5		13	91
7	KTL	6	M	7	1	26.5		14	92
6	KPL	3	M	9	1	27		15	93
3	KWE	4	M	9	1	28.5		16	94
40	KTL	6	M	7	2	28.5		17	95
11	KBP	5	M	11	1	29		18	96
3	MGE	8	M	10	1	29.5		19	97
23	KTL	6	M	8	1	30		20	98
6	Mini E	9	M	7	1	31		21	99
34	Mini E	9	M	9	1	31		22	100
14	IPE	7	M	9	1	31.5		23	101
39	IPE	7	M	12	1	31.5		24	102
3	KTL	6	M	6	2	32		25	103
36	MGE	8	M	12	2	32		26	104
6	KGP	2	M	10	1	33		27	105
13	MGE	8	M	10	2	33		28	106
2	Mini E	9	M	8	1	33		29	107
43	IPE	7	M	9	1	34		30	108
18	MGE	8	M	12	1	34.5		31	109
13	KGE	1	M	8	2	35		32	110
53	IPE	7	M	10	1	35.5		33	111
14	KGE	1	M	7	2	36		34	112
41	IPE	7	M	8	1	36		35	113
6	KGE	1	M	8	2	37		36	114
28	KTL	6	M	9	1	37		37	115
13	KBP	5	M	8	1	37.5		38	116
8	KPL	3	M	7	1	38		39	117
14	Mini E	9	M	8	2	38		40	118
1	MGE	8	M	10	1	39		41	119
9	MGE	8	M	12	1	39		42	120
16	IPE	7	M	8	1	40		43	121
17	KTL	6	M	7	2	40.5		44	122
48	KTL	6	M	11	1	41		45	123
44	KBP	5	M	11	1	42		46	124
8	KTL	6	M	7	2	43		47	125
16	KTL	6	M	7	2	43.5		48	126
25	MGE	8	M	11	1	44.5		49	127
28	MGE	8	M	11	1	44.5		50	128
4	KGP	2	M	12	2	45		51	129
43	KBP	5	M	11	1	45		52	130
14	KBP	5	M	12	2	45.5		53	131
25	KBP	5	M	11	1	45.5		54	132
20	KTL	6	M	10	1	45.5		55	133
1	Mini E	9	M	7	1	46		56	134
8	KBP	5	M	11	1	46.5		57	135
33	KBP	5	M	10	2	46.5		58	136
45	IPE	7	M	11	1	46.5		59	137
14	MGE	8	M	11	1	47.5		60	138
9	Mini E	9	M	7	2	48.5		61	139
44	IPE	7	M	10	2	49	UIC: 20 - 49µg/L = 62 (35.4%)	62	140
11	KWE	4	M	11	1	50		1	141
46	IPE	7	M	12	1	51		2	142
31	MGE	8	M	8	1	51		3	143
37	KTL	6	M	8	1	52.5		4	144
41	KTL	6	M	7	1	56		5	145
8	MGE	8	M	11	2	56		6	146
15	Mini E	9	M	6	2	56		7	147
7	KBP	5	M	12	1	58.5		8	148
5	KWE	4	M	8	2	61.5		9	149
24	KBP	5	M	7	1	62		10	150
32	KBP	5	M	8	2	64.5		11	151
20	KBP	5	M	10	2	66.5		12	152
29	MGE	8	M	12	1	71		13	153
4	KBP	5	M	11	1	73		14	154
22	KTL	6	M	8	1	74.5		15	155
15	KGE	1	M	7	2	75		16	156
2	KBP	5	M	8	1	75		17	157
9	KBP	5	M	11	1	75		18	158
19	IPE	7	M	9	1	76		19	159
19	KTL	6	M	9	2	80		20	160
32	KTL	6	M	6	2	80.5		21	161
33	IPE	7	M	12	1	81.5		22	162
31	KTL	6	M	7	2	87		23	163
35	IPE	7	M	10	1	89		24	164
49	Mini E	9	M	10	2	89		25	165
10	Mini E	9	M	6	2	91.5		26	166
40	KBP	5	M	11	1	95.5		27	167
4	KGE	1	M	6	1	97	UIC: 50 - 99µg/L = 28 (16.0%)	28	168
33	KTL	6	M	6	2	100			169
1	IPE	7	M	11	1	101			170
13	Mini E	9	M	8	2	112			171
34	IPE	7	M	7	1	112.5			172
28	IPE	7	M	19	1	123			173
15	KTL	6	M	7	1	151.5			174
5	KGE	1	M	8	2	160	UIC: 100 - 199µg/L = 7 (4.0%)		175

## Sheet: UIC female children
	IODINE STATUS OF SCHOOL CHILDREN IN GULF PROVINCE
	RESULTS Urinary Iodine Concentration for all the female children
ID	CLUSTER	CLUSTER 2	Gender	Age (yrs)	HH salt provided (1 yes; 2 No)	Mean UIC (µg/L)	Status of Iodine Nutrition						Column1
2	KGE	1	F	6	2	15		1	1
9	KGE	1	F	7	2	15		2	2				Mean	40.5526
10	KGE	1	F	8	1	15		3	3				Standard Error	3.0028
2	KPL	3	F	9	1	15		4	4				Median	28.5
5	KPL	3	F	11	1	15		5	5				Mode	15
13	KPL	3	F	11	1	15		6	6				Standard Deviation	32.0611
7	KWE	4	F	10	1	15		7	7				Sample Variance	1027.91
9	KWE	4	F	10	2	15		8	8				Kurtosis	6.19695
15	KBP	5	F	12	1	15		9	9				Skewness	1.9069
16	KBP	5	F	10	1	15		10	10				Range	198
17	KBP	5	F	9	1	15		11	11				Minimum	15
22	KBP	5	F	10	1	15		12	12				Maximum	213
23	KBP	5	F	12	1	15		13	13				Sum	4623
26	KTL	6	F	8	2	15		14	14				Count	114
29	KTL	6	F	7	1	15		15	15				Confidence Level(95.0%)	5.94908
42	KTL	6	F	10	1	15		16	16
43	KTL	6	F	11	1	15		17	17					Median	28.5µg/L
49	KTL	6	F	7	2	15		18	18					IQR	15.0 - 46.5µg/L
50	KTL	6	F	9	1	15		19	19
8	IPE	7	F	8	2	15		20	20
9	IPE	7	F	9	1	15		21	21
13	IPE	7	F	11	2	15		22	22
17	IPE	7	F	10	1	15		23	23
38	IPE	7	F	12	1	15		24	24
49	IPE	7	F	10	2	15		25	25
7	MGE	8	F	12	2	15		26	26
17	MGE	8	F	9	1	15		27	27
21	MGE	8	F	12	1	15		28	28
23	MGE	8	F	10	1	15		29	29
32	MGE	8	F	12	1	15		30	30
33	MGE	8	F	12	1	15		31	31
35	MGE	8	F	12	2	15		32	32
37	MGE	8	F	12	1	15		33	33
12	Mini E	9	F	9	1	15		34	34
29	Mini E	9	F	7	1	15		35	35
30	Mini E	9	F	9	2	15		36	36
33	Mini E	9	F	9	1	15		37	37
36	Mini E	9	F	10	2	15		38	38
38	Mini E	9	F	8	1	15		39	39
43	Mini E	9	F	10	2	15		40	40
48	Mini E	9	F	9	1	15		41	41
22	MGE	8	F	12	1	16		42	42
20	MGE	8	F	12	1	17		43	43
7	KGE	1	F	6	2	18		44	44
12	MGE	8	F	8	1	19		45	45
12	KWE	4	F	10	1	19.5		46	46
11	IPE	7	F	9	1	19.5	UIC < 20.0µg/L = 47 (41.2%)	47	47
8	KWE	4	F	10	2	20		1	48
15	KPL	3	F	9	1	20.5		2	49
11	Mini E	9	F	10	1	21		3	50
34	KBP	5	F	12	2	23.5		4	51
23	Mini E	9	F	7	2	24.5		5	52
6	MGE	8	F	10	1	25		6	53
38	MGE	8	F	10	2	25		7	54
13	KWE	4	F	10	1	25.5		8	55
27	MGE	8	F	12	1	25.5		9	56
8	KGE	1	F	6	2	28		10	57
3	KPL	3	F	9	1	29		11	58
52	IPE	7	F	7	2	29		12	59
34	MGE	8	F	11	1	30		13	60
50	IPE	7	F	10	1	31		14	61
6	KWE	4	F	9	1	32.5		15	62
40	Mini E	9	F	7	2	33		16	63
21	Mini E	9	F	10	1	35		17	64
5	KBP	5	F	10	1	35.5		18	65
47	IPE	7	F	10	1	36		19	66
3	KGP	2	F	9	1	37.5		20	67
15	IPE	7	F	10	1	38		21	68
4	Mini E	9	F	7	1	41		22	69
1	KGP	2	F	12	1	42		23	70
25	IPE	7	F	9	1	44		24	71
48	IPE	7	F	9	1	44		25	72
27	KTL	6	F	7	1	45		26	73
30	KTL	6	F	7	2	45.5		27	74
30	IPE	7	F	10	1	46		28	75
44	KTL	6	F	11	2	46.5		29	76
17	Mini E	9	F	7	2	47		30	77
2	KGP	2	F	12	1	47.5		31	78
23	IPE	7	F	8	1	47.5	UIC: 20 - 49µg/L = 32 (28.1%)	32	79
41	Mini E	9	F	6	1	50		1	80
35	KTL	6	F	7	1	52		2	81
22	IPE	7	F	9	1	52		3	82
27	IPE	7	F	9	1	53.5		4	83
41	KBP	5	F	8	1	55.5		5	84
12	KTL	6	F	7	2	60		6	85
14	KTL	6	F	8	2	61		7	86
22	Mini E	9	F	7	1	62		8	87
28	KBP	5	F	9	1	62.5		9	88
21	IPE	7	F	11	1	63.5		10	89
19	Mini E	9	F	10	1	64.5		11	90
36	KTL	6	F	8	1	65		12	91
15	KWE	4	F	8	2	65.5		13	92
20	IPE	7	F	8	1	66		14	93
37	IPE	7	F	9	1	66		15	94
26	MGE	8	F	11	1	67.5		16	95
46	KTL	6	F	7	1	76.5		17	96
24	KTL	6	F	9	1	78.5		18	97
38	KTL	6	F	11	1	80		19	98
25	Mini E	9	F	8	1	80.5		20	99
35	KBP	5	F	12	1	82.5		21	100
29	IPE	7	F	12	1	82.5		22	101
18	Mini E	9	F	10	1	82.5		23	102
6	KBP	5	F	9	1	83.5		24	103
26	KBP	5	F	12	1	84		25	104
45	KTL	6	F	12	1	85.5		26	105
8	Mini E	9	F	10	1	90.5		27	106
31	KBP	5	F	7	1	93		28	107
39	KTL	6	F	8	2	94		29	108
46	Mini E	9	F	8	1	95	UIC: 50 - 99µg/L = 30 (26.3%)	30	109
36	IPE	7	F	9	1	102.5			110
11	KGE	1	F	7	1	103.5			111
27	KBP	5	F	11	1	110			112
13	KTL	6	F	8	1	114	UIC: 100 - 199µg/L = 4 (3.5%)		113
1	KGE	1	F	6	1	213	UIC: 200 - 299µg/L = 1 (0.9%)		114

## Sheet: Salt in HH yes
	IODINE STATUS OF SCHOOL CHILDREN IN GULF PROVINCE
	RESULTS Urinary Iodine Concentration for all the children in households (HH) with salt on the day of visit
ID	CLUSTER	CLUSTER 2	Gender	Age (yrs)	HH salt provided (1 yes; 2 No)	Mean UIC (µg/L)						Column1
3	KGE	1	M	6	1	15		1	1
10	KGE	1	F	8	1	15		2	2			Mean	40.414
2	KPL	3	F	9	1	15		3	3			Standard Error	2.25139
5	KPL	3	F	11	1	15		4	4			Median	31
11	KPL	3	M	9	1	15		5	5			Mode	15
12	KPL	3	M	6	1	15		6	6			Standard Deviation	30.7049
13	KPL	3	F	11	1	15		7	7			Sample Variance	942.793
17	KPL	3	M	12	1	15		8	8			Kurtosis	5.3014
7	KWE	4	F	10	1	15		9	9			Skewness	1.84971
15	KBP	5	F	12	1	15		10	10			Range	198
16	KBP	5	F	10	1	15		11	11			Minimum	15
17	KBP	5	F	9	1	15		12	12			Maximum	213
18	KBP	5	M	9	1	15		13	13			Sum	7517
19	KBP	5	M	8	1	15		14	14			Count	186
22	KBP	5	F	10	1	15		15	15			Confidence Level(95.0%)	4.44171
23	KBP	5	F	12	1	15		16	16
29	KBP	5	M	11	1	15		17	17				Median	31.0µg/L
39	KBP	5	M	11	1	15		18	18				IQR	15.0 - 52.0µg/L
1	KTL	6	M	7	1	15		19	19
2	KTL	6	M	7	1	15		20	20
25	KTL	6	M	8	1	15		21	21
29	KTL	6	F	7	1	15		22	22
42	KTL	6	F	10	1	15		23	23
43	KTL	6	F	11	1	15		24	24
50	KTL	6	F	9	1	15		25	25
3	IPE	7	M	10	1	15		26	26
4	IPE	7	M	11	1	15		27	27
5	IPE	7	M	10	1	15		28	28
6	IPE	7	M	10	1	15		29	29
7	IPE	7	M	9	1	15		30	30
9	IPE	7	F	9	1	15		31	31
10	IPE	7	M	10	1	15		32	32
12	IPE	7	M	8	1	15		33	33
17	IPE	7	F	10	1	15		34	34
24	IPE	7	M	12	1	15		35	35
31	IPE	7	M	12	1	15		36	36
38	IPE	7	F	12	1	15		37	37
42	IPE	7	M	9	1	15		38	38
5	MGE	8	M	9	1	15		39	39
11	MGE	8	M	12	1	15		40	40
16	MGE	8	M	12	1	15		41	41
17	MGE	8	F	9	1	15		42	42
19	MGE	8	M	11	1	15		43	43
21	MGE	8	F	12	1	15		44	44
23	MGE	8	F	10	1	15		45	45
32	MGE	8	F	12	1	15		46	46
33	MGE	8	F	12	1	15		47	47
37	MGE	8	F	12	1	15		48	48
3	Mini E	9	M	7	1	15		49	49
7	Mini E	9	M	8	1	15		50	50
12	Mini E	9	F	9	1	15		51	51
29	Mini E	9	F	7	1	15		52	52
33	Mini E	9	F	9	1	15		53	53
38	Mini E	9	F	8	1	15		54	54
48	Mini E	9	F	9	1	15		55	55
2	IPE	7	M	10	1	15.5		56	56
5	KGP	2	M	11	1	16		57	57
4	KPL	3	M	10	1	16		58	58
22	MGE	8	F	12	1	16		59	59
4	MGE	8	M	11	1	17		60	60
20	MGE	8	F	12	1	17		61	61
54	IPE	7	M	11	1	17.5		62	62
7	KPL	3	M	8	1	18		63	63
12	MGE	8	F	8	1	19		64	64
12	KWE	4	F	10	1	19.5		65	65
18	KTL	6	M	8	1	19.5		66	66
11	IPE	7	F	9	1	19.5	UIC< 20.0µg/L = 67 (36.0%)	67	67
15	KPL	3	F	9	1	20.5		1	68
11	KTL	6	M	7	1	20.5		2	69
21	KTL	6	M	10	1	21		3	70
2	MGE	8	M	12	1	21		4	71
11	Mini E	9	F	10	1	21		5	72
14	KWE	4	M	8	1	22		6	73
30	MGE	8	M	11	1	22.5		7	74
10	KPL	3	M	7	1	23.5		8	75
32	IPE	7	M	8	1	24		9	76
4	KWE	4	M	8	1	25		10	77
40	IPE	7	M	9	1	25		11	78
6	MGE	8	F	10	1	25		12	79
13	KWE	4	F	10	1	25.5		13	80
47	KTL	6	M	7	1	25.5		14	81
27	MGE	8	F	12	1	25.5		15	82
20	Mini E	9	M	8	1	25.5		16	83
10	KBP	5	M	8	1	26.5		17	84
7	KTL	6	M	7	1	26.5		18	85
6	KPL	3	M	9	1	27		19	86
3	KWE	4	M	9	1	28.5		20	87
3	KPL	3	F	9	1	29		21	88
11	KBP	5	M	11	1	29		22	89
3	MGE	8	M	10	1	29.5		23	90
23	KTL	6	M	8	1	30		24	91
34	MGE	8	F	11	1	30		25	92
50	IPE	7	F	10	1	31		26	93
6	Mini E	9	M	7	1	31		27	94
34	Mini E	9	M	9	1	31		28	95
14	IPE	7	M	9	1	31.5		29	96
39	IPE	7	M	12	1	31.5		30	97
6	KWE	4	F	9	1	32.5		31	98
6	KGP	2	M	10	1	33		32	99
2	Mini E	9	M	8	1	33		33	100
43	IPE	7	M	9	1	34		34	101
18	MGE	8	M	12	1	34.5		35	102
21	Mini E	9	F	10	1	35		36	103
5	KBP	5	F	10	1	35.5		37	104
53	IPE	7	M	10	1	35.5		38	105
41	IPE	7	M	8	1	36		39	106
47	IPE	7	F	10	1	36		40	107
28	KTL	6	M	9	1	37		41	108
3	KGP	2	F	9	1	37.5		42	109
13	KBP	5	M	8	1	37.5		43	110
8	KPL	3	M	7	1	38		44	111
15	IPE	7	F	10	1	38		45	112
1	MGE	8	M	10	1	39		46	113
9	MGE	8	M	12	1	39		47	114
16	IPE	7	M	8	1	40		48	115
48	KTL	6	M	11	1	41		49	116
4	Mini E	9	F	7	1	41		50	117
1	KGP	2	F	12	1	42		51	118
44	KBP	5	M	11	1	42		52	119
25	IPE	7	F	9	1	44		53	120
48	IPE	7	F	9	1	44		54	121
25	MGE	8	M	11	1	44.5		55	122
28	MGE	8	M	11	1	44.5		56	123
43	KBP	5	M	11	1	45		57	124
27	KTL	6	F	7	1	45		58	125
25	KBP	5	M	11	1	45.5		59	126
20	KTL	6	M	10	1	45.5		60	127
30	IPE	7	F	10	1	46		61	128
1	Mini E	9	M	7	1	46		62	129
8	KBP	5	M	11	1	46.5		63	130
45	IPE	7	M	11	1	46.5		64	131
2	KGP	2	F	12	1	47.5		65	132
23	IPE	7	F	8	1	47.5		66	133
14	MGE	8	M	11	1	47.5	UIC: 20 - 49µg/L = 67 (36.0%)	67	134
11	KWE	4	M	11	1	50		1	135
41	Mini E	9	F	6	1	50		2	136
46	IPE	7	M	12	1	51		3	137
31	MGE	8	M	8	1	51		4	138
35	KTL	6	F	7	1	52		5	139
22	IPE	7	F	9	1	52		6	140
37	KTL	6	M	8	1	52.5		7	141
27	IPE	7	F	9	1	53.5		8	142
41	KBP	5	F	8	1	55.5		9	143
41	KTL	6	M	7	1	56		10	144
7	KBP	5	M	12	1	58.5		11	145
24	KBP	5	M	7	1	62		12	146
22	Mini E	9	F	7	1	62		13	147
28	KBP	5	F	9	1	62.5		14	148
21	IPE	7	F	11	1	63.5		15	149
19	Mini E	9	F	10	1	64.5		16	150
36	KTL	6	F	8	1	65		17	151
20	IPE	7	F	8	1	66		18	152
37	IPE	7	F	9	1	66		19	153
26	MGE	8	F	11	1	67.5		20	154
29	MGE	8	M	12	1	71		21	155
4	KBP	5	M	11	1	73		22	156
22	KTL	6	M	8	1	74.5		23	157
2	KBP	5	M	8	1	75		24	158
9	KBP	5	M	11	1	75		25	159
19	IPE	7	M	9	1	76		26	160
46	KTL	6	F	7	1	76.5		27	161
24	KTL	6	F	9	1	78.5		28	162
38	KTL	6	F	11	1	80		29	163
25	Mini E	9	F	8	1	80.5		30	164
33	IPE	7	M	12	1	81.5		31	165
35	KBP	5	F	12	1	82.5		32	166
29	IPE	7	F	12	1	82.5		33	167
18	Mini E	9	F	10	1	82.5		34	168
6	KBP	5	F	9	1	83.5		35	169
26	KBP	5	F	12	1	84		36	170
45	KTL	6	F	12	1	85.5		37	171
35	IPE	7	M	10	1	89		38	172
8	Mini E	9	F	10	1	90.5		39	173
31	KBP	5	F	7	1	93		40	174
46	Mini E	9	F	8	1	95		41	175
40	KBP	5	M	11	1	95.5		42	176
4	KGE	1	M	6	1	97	UIC: 50 - 99µg/L = 43 (23.1%)	43	177
1	IPE	7	M	11	1	101		1	178
36	IPE	7	F	9	1	102.5		2	179
11	KGE	1	F	7	1	103.5		3	180
27	KBP	5	F	11	1	110		4	181
34	IPE	7	M	7	1	112.5		5	182
13	KTL	6	F	8	1	114		6	183
28	IPE	7	M	19	1	123		7	184
15	KTL	6	M	7	1	151.5	UIC: 100 - 199µg/L = 8 (4.3%)	8	185
1	KGE	1	F	6	1	213	UIC: 200 - 299µg/L = 1 (0.5%)		186

## Sheet: Salt in HH No
	IODINE STATUS OF SCHOOL CHILDREN IN GULF PROVINCE
	RESULTS Urinary Iodine Concentration for all the children in households (HH) with no salt on the day of the visit
ID	CLUSTER	CLUSTER 2	Gender	Age (yrs)	HH salt provided (1 yes; 2 No)	Mean UIC (µg/L)	Status of Iodine Nutrition					Column1
2	KGE	1	F	6	2	15		1	1
9	KGE	1	F	7	2	15		2	2			Mean	32.2282
12	KGE	1	M	7	2	15		3	3			Standard Error	2.64605
16	KGE	1	M	7	2	15		4	4			Median	15.5
1	KPL	3	M	10	2	15		5	5			Mode	15
9	KPL	3	M	7	2	15		6	6			Standard Deviation	26.8544
14	KPL	3	M	10	2	15		7	7			Sample Variance	721.161
1	KWE	4	M	12	2	15		8	8			Kurtosis	4.90874
9	KWE	4	F	10	2	15		9	9			Skewness	2.03447
1	KBP	5	M	9	2	15		10	10			Range	145
3	KBP	5	M	9	2	15		11	11			Minimum	15
12	KBP	5	M	12	2	15		12	12			Maximum	160
21	KBP	5	M	9	2	15		13	13			Sum	3319.5
30	KBP	5	M	11	2	15		14	14			Count	103
36	KBP	5	M	11	2	15		15	15			Confidence Level(95.0%)	5.24842
37	KBP	5	M	12	2	15		16	16
38	KBP	5	M	10	2	15		17	17				Median	15.5µg/L
4	KTL	6	M	6	2	15		18	18				IQR	15.0 - 44.3µg/L
5	KTL	6	M	7	2	15		19	19
6	KTL	6	M	7	2	15		20	20
9	KTL	6	M	9	2	15		21	21
10	KTL	6	M	8	2	15		22	22
26	KTL	6	F	8	2	15		23	23
34	KTL	6	M	6	2	15		24	24
49	KTL	6	F	7	2	15		25	25
8	IPE	7	F	8	2	15		26	26
13	IPE	7	F	11	2	15		27	27
26	IPE	7	M	7	2	15		28	28
49	IPE	7	F	10	2	15		29	29
51	IPE	7	M	10	2	15		30	30
7	MGE	8	F	12	2	15		31	31
15	MGE	8	M	12	2	15		32	32
24	MGE	8	M	10	2	15		33	33
35	MGE	8	F	12	2	15		34	34
16	Mini E	9	M	6	2	15		35	35
24	Mini E	9	M	8	2	15		36	36
26	Mini E	9	M	8	2	15		37	37
27	Mini E	9	M	9	2	15		38	38
28	Mini E	9	M	10	2	15		39	39
30	Mini E	9	F	9	2	15		40	40
31	Mini E	9	M	7	2	15		41	41
32	Mini E	9	M	9	2	15		42	42
35	Mini E	9	M	9	2	15		43	43
36	Mini E	9	F	10	2	15		44	44
37	Mini E	9	M	10	2	15		45	45
39	Mini E	9	M	8	2	15		46	46
42	Mini E	9	M	9	2	15		47	47
43	Mini E	9	F	10	2	15		48	48
44	Mini E	9	M	7	2	15		49	49
45	Mini E	9	M	9	2	15		50	50
50	Mini E	9	M	10	2	15		51	51
45	KBP	5	M	12	2	15.5		52	52
10	MGE	8	M	9	2	15.5		53	53
2	KWE	4	M	10	2	16		54	54
10	KWE	4	M	10	2	16		55	55
7	KGE	1	F	6	2	18		56	56
5	Mini E	9	M	7	2	18.5		57	57
16	KPL	3	M	10	2	19	UIC< 20.0µg/L = 58 (56.3%)	58	58
8	KWE	4	F	10	2	20		1	59
47	Mini E	9	M	10	2	21		2	60
34	KBP	5	F	12	2	23.5		3	61
23	Mini E	9	F	7	2	24.5		4	62
38	MGE	8	F	10	2	25		5	63
8	KGE	1	F	6	2	28		6	64
40	KTL	6	M	7	2	28.5		7	65
52	IPE	7	F	7	2	29		8	66
3	KTL	6	M	6	2	32		9	67
36	MGE	8	M	12	2	32		10	68
13	MGE	8	M	10	2	33		11	69
40	Mini E	9	F	7	2	33		12	70
13	KGE	1	M	8	2	35		13	71
14	KGE	1	M	7	2	36		14	72
6	KGE	1	M	8	2	37		15	73
14	Mini E	9	M	8	2	38		16	74
17	KTL	6	M	7	2	40.5		17	75
8	KTL	6	M	7	2	43		18	76
16	KTL	6	M	7	2	43.5		19	77
4	KGP	2	M	12	2	45		20	78
14	KBP	5	M	12	2	45.5		21	79
30	KTL	6	F	7	2	45.5		22	80
33	KBP	5	M	10	2	46.5		23	81
44	KTL	6	F	11	2	46.5		24	82
17	Mini E	9	F	7	2	47		25	83
9	Mini E	9	M	7	2	48.5		26	84
44	IPE	7	M	10	2	49	UIC: 20 - 49µg/L = 27 (26.2%)	27	85
8	MGE	8	M	11	2	56		1	86
15	Mini E	9	M	6	2	56		2	87
12	KTL	6	F	7	2	60		3	88
14	KTL	6	F	8	2	61		4	89
5	KWE	4	M	8	2	61.5		5	90
32	KBP	5	M	8	2	64.5		6	91
15	KWE	4	F	8	2	65.5		7	92
20	KBP	5	M	10	2	66.5		8	93
15	KGE	1	M	7	2	75		9	94
19	KTL	6	M	9	2	80		10	95
32	KTL	6	M	6	2	80.5		11	96
31	KTL	6	M	7	2	87		12	97
49	Mini E	9	M	10	2	89		13	98
10	Mini E	9	M	6	2	91.5		14	99
39	KTL	6	F	8	2	94	UIC: 50 - 99µg/L = 15 (14.6%)	15	100
33	KTL	6	M	6	2	100			101
13	Mini E	9	M	8	2	112			102
5	KGE	1	M	8	2	160	UIC: 100 - 199µg/L = 3 (2.9%)		103
